# Supplementary material for: On trends and patterns in macroevolution: Williston’s law and the branchiostegal series of extant and extinct osteichthyans
Source: BMC Evol Biol. 2019 Jun 10;19:117. doi: 10.1186/s12862-019-1436-x (PMC6558815; doi:10.1186/s12862-019-1436-x)
Supplement: Supplementary file 2 — Data and scripts used in the subsampling analyses. This consists of 4 files (a,b,c,d). Data files include the branchiostegal count and stratigraphic information collected for extant and extinct species (bst_analysis.csv, tabular data), and the time-scaled trees (trees.tre, Newick format) used in the analyses. The 2 R script files also included were used for running the jackniffing analyses that subsample extinct (fossil_subsampling_1.R) or extant species (extant_subsampling_1.R). The “species” column in the CSV file contains the species in the tree to which the data were mapped. The “old_label” column contains the names of the taxa as they appeared in our original sources. An anonymous referee kindly noted that our data had an erroneous value of 1 branchiostegal ray for Lepidosiren paradoxa, which does not have any branchiostegals in reality. We did not rerun our analyses because they are very time-consuming, and this small correction is unlikely to have any significant effect. However, we amended the CVS file that we provide here, so that the error does not propagate to any possible future uses of the data by other researchers. (ZIP 162 kb) [file 12862_2019_1436_MOESM2_ESM.zip › Additional file 2/Additional file 2d bst_analysis_mat.xlsx]

## Sheet: bst_analysis_mat
species	min	max	soft_min	soft_max	mean	geol_unit	cite_key	label_old	age_old	height_old
Latimeriidae_Latimeria_chalumnae	0	0	0	0	0	Recent		Latimeriidae_Latimeria_chalumnae	0	443
Neoceratodontidae_Neoceratodus_forsteri	0	0	0	0	0	Recent		Neoceratodontidae_Neoceratodus_forsteri	0	443
Lepidosirenidae_Lepidosiren_paradoxa	0	0	0	0	0	Recent		Lepidosirenidae_Lepidosiren_paradoxa	0	443
Polypteridae_Erpetoichthys_calabaricus	0	0	0	0	0	Recent		Polypteridae_Erpetoichthys	0	443
Polypteridae_Polypterus_senegalus	0	0	0	0	0	Recent		Polypteridae_Polypterus_senegalus	0	443
Polyodontidae_Polyodon_spathula	1	1	1	1	1	Recent		Polyodontidae_Polyodon_spathula	0	443
Acipenseridae_Acipenser_fulvescens	2	2	2	2	2	Recent		Acipenseridae_Acipenser_fulvescens	0	443
Acipenseridae_Scaphirhynchus_albus	2	2	2	2	2	Recent		Acipenseridae_Scaphirhynchus_albus	0	443
Acipenseridae_Scaphirhynchus_platorynchus	2	2	2	2	2	Recent		Acipenseridae_Scaphirhynchus_platorynchus	0	443
Amiidae_Amia_calva	10	13	10	13	11.5	Recent		Amiidae_Amia_calva	0	443
Lepisosteidae_Lepisosteus_osseus	3	3	3	3	3	Recent		Lepisosteidae_Lepisosteus_osseus	0	443
Megalopidae_Megalops_atlanticus	23	25	23	25	24	Recent		Megalopidae_Megalops_atlanticus	0	443
Elopidae_Elops_saurus	26	33	26	33	29.5	Recent		Elopidae_Elops_saurus	0	443
Albulidae_Albula_vulpes	10	13	10	13	11.5	Recent		Albulidae_Albula_vulpes	0	443
Notacanthidae_Notacanthus_chemnitzii	9	9	9	9	9	Recent		Notacanthidae_Notacanthus_chemnitzii	0	443
Halosauridae_Halosauropsis_macrochir	11	11	11	11	11	Recent		Halosauridae_Halosauropsis_macrochir	0	443
Halosauridae_Aldrovandia_affinis	10	10	10	10	10	Recent		Halosauridae_Aldrovandia_affinis	0	443
Eurypharyngidae_Eurypharynx_pelecanoides	0	0	0	0	0	Recent		Eurypharyngidae_Eurypharyngidae	0	443
Saccopharyngidae_Saccopharynx_ampullaceus	0	0	0	0	0	Recent		Saccopharyngidae_Saccopharyngidae	0	443
Anguillidae_Anguilla_rostrata	11	11	11	11	11	Recent		Anguillidae_Anguilla_rostrata	0	443
Nemichthyidae_Nemichthys_scolopaceus	8	15	8	15	11.5	Recent		Nemichthyidae_Nemichthys_scolopaceus	0	443
Serrivomeridae_Serrivomer_beanii	7	8	7	8	7.5	Recent		Serrivomeridae_Serrivomer	0	443
Congridae_Conger_oceanicus	8	10	8	10	9	Recent		Congridae_Conger	0	443
Muraenesocidae_Muraenesox_cinereus	16	22	16	22	19	Recent		Muraenesocidae_Muraenesox	0	443
Ophichthidae_Myrichthys_maculosus	32	32	32	32	32	Recent		Opichthidae_Myrichthys	0	443
Hiodontidae_Hiodon_alosoides	9	9	9	9	9	Recent		Hiodontidae_Hiodon_alosoides	0	443
Hiodontidae_Hiodon_tergisus	8	9	8	9	8.5	Recent		Hiodontidae_Hiodon_tergisus	0	443
Pantodontidae_Pantodon_buchholzi	8	9	8	9	8.5	Recent		Pantodontidae_Pantodon_buchholzi	0	443
Osteoglossidae_Osteoglossum_bicirrhosum	11	11	11	11	11	Recent		Osteoglossidae_Osteoglossum_bicirrhosum	0	443
Arapaimidae_Arapaima_gigas	10	11	10	11	10.5	Recent		Arapaimidae_Arapaima_gigas	0	443
Gymnarchidae_Gymnarchus_niloticus	4	4	4	4	4	Recent		Gymnarchidae_Gymnarchidae	0	443
Notopteridae_Xenomystus_nigri	3	3	3	3	3	Recent		Notopteridae_Xenomystus	0	443
Denticipitidae_Denticeps_clupeoides	5	5	5	5	5	Recent		Denticipitidae_Denticeps_clupeoides	0	443
Engraulidae_Engraulis_mordax_eurystole	9	14	9	14	11.5	Recent		Engraulidae_Engraulis	0	443
Engraulidae_Coilia_nasus	11	11	11	11	11	Recent		Engraulidae_Coilia_nasus	0	443
Clupeidae_Alosa_pseudoharengus	7	7	7	7	7	Recent		Clupeidae_Alosa_pseudoharengus	0	443
Clupeidae_Dorosoma_cepedianum	5	5	5	5	5	Recent		Clupeidae_Dorosoma_cepedianum	0	443
Chirocentridae_Chirocentrus_dorab	8	8	8	8	8	Recent		Chirocentridae_Chirocentrus_dorab	0	443
Pristigasteridae_Pellona_flavipinnis	6	6	6	6	6	Recent		Pristigasteridae_Pellona_flavipinnis	0	443
Pristigasteridae_Ilisha_elongata	6	6	6	6	6	Recent		Pristigasteridae_Ilisha_elongata	0	443
Alepocephalidae_Talismania_bifurcata	7	7	7	7	7	Recent		Alepocephalidae_Talismania_bifurcata	0	443
Alepocephalidae_Bathylaco_nigricans	9	10	9	10	9.5	Recent		Alepocephalidae_Bathylaco_nigricans	0	443
Alepocephalidae_Alepocephalus_tenebrosus	6	7	6	7	6.5	Recent		Alepocephalidae_Alepocephalus_tenebrosus	0	443
Alepocephalidae_Xenodermichthys_copei	6	7	6	7	6.5	Recent		Alepocephalidae_Xenodermichthys	0	443
Alepocephalidae_Rouleina_attrita	6	6	6	6	6	Recent		Alepocephalidae_Rouleina	0	443
Platytroctidae_Sagamichthys_abei	8	8	8	8	8	Recent		Platytroctidae_Sagamichthys_abei	0	443
Gonorynchidae_Gonorynchus_abbreviatus	4	5	4	5	4.5	Recent		Gonorynchidae_Gonorynchus	0	443
Chanidae_Chanos_chanos	4	4	4	4	4	Recent		Chanidae_Chanos_chanos	0	443
Gyrinocheilidae_Gyrinocheilus_sp	3	3	3	3	3	Recent		Gyrinocheilidae_Gyrinocheilus_aymoneri	0	443
Catostomidae_Hypentelium_nigricans	3	3	3	3	3	Recent		Catostomidae_Hypentelium	0	443
Catostomidae_Ictiobus_bubalus	3	3	3	3	3	Recent		Catostomidae_Ictiobus	0	443
Catostomidae_Carpiodes_carpio	3	3	3	3	3	Recent		Catostomidae_Carpiodes	0	443
Cobitidae_Cobitis_taenia	3	3	3	3	3	Recent		Cobitidae_Cobitis_taenia	0	443
Cyprinidae_Danio_rerio	3	3	3	3	3	Recent		Cyprinidae_Danio_rerio	0	443
Cyprinidae_Opsariichthys_uncirostris_bidens	3	3	3	3	3	Recent		Cyprinidae_Opsariichthys_uncirostris_bidens	0	443
Cyprinidae_Zacco_sieboldii_platypus	3	3	3	3	3	Recent		Cyprinidae_Zacco_sieboldii_platypus	0	443
Cyprinidae_Xenocypris_argentea	3	3	3	3	3	Recent		Cyprinidae_Xenocypris_argentea	0	443
Cyprinidae_Hypophthalmichthys_molitrix	3	3	3	3	3	Recent		Cyprinidae_Hypophthalmichthys_molitrix	0	443
Cyprinidae_Luciobrama_macrocephalus	3	3	3	3	3	Recent		Cyprinidae_Luciobrama_macrocephalus	0	443
Cyprinidae_Mylopharyngodon_piceus	3	3	3	3	3	Recent		Cyprinidae_Mylopharyngodon_piceus	0	443
Cyprinidae_Squaliobarbus_curriculus	3	3	3	3	3	Recent		Cyprinidae_Squaliobarbus_curriculus	0	443
Cyprinidae_Tanakia_lanceolata_himantegus	3	3	3	3	3	Recent		Cyprinidae_Tanakia_lanceolata_himantegus	0	443
Cyprinidae_Notemigonus_crysoleucas	3	3	3	3	3	Recent		Cyprinidae_Notemigonus_crysoleucas	0	443
Cyprinidae_Semotilus_atromaculatus	3	3	3	3	3	Recent		Cyprinidae_Semotilus_atromaculatus	0	443
Cyprinidae_Campostoma_oligolepis	3	3	3	3	3	Recent		Cyprinidae_Campostoma_oligolepis	0	443
Cyprinidae_Rhinichthys_cataractae	3	3	3	3	3	Recent		Cyprinidae_Rhinichthys_cataractae	0	443
Cyprinidae_Phenacobius_uranops	3	3	3	3	3	Recent		Cyprinidae_Phenacobius_uranops	0	443
Cyprinidae_Pimephales_promelas_notatus	3	3	3	3	3	Recent		Cyprinidae_Pimephales_promelas_notatus	0	443
Cyprinidae_Notropis_asperifrons	3	3	3	3	3	Recent		Cyprinidae_Notropis_asperifrons	0	443
Cyprinidae_Luxilus_coccogenis	3	3	3	3	3	Recent		Cyprinidae_Luxilus_coccogenis	0	443
Gymnotidae_Electrophorus_electricus	4	4	4	4	4	Recent		Gymnotidae_Electrophorus_electricus	0	443
Gymnotidae_Gymnotus_sp	4	4	4	4	4	Recent		Gymnotidae_Gymnotus_carapo	0	443
Distichodontidae_Distichodus_maculatus	3	4	3	4	3.5	Recent		Distichodontidae_Distichodus	0	443
Citharinidae_Citharinus_congicus	4	4	4	4	4	Recent		Citharinidae_Citharinus	0	443
Alestidae_Alestes_baremoze	4	4	4	4	4	Recent		Alestidae_Alestes	0	443
Parodontidae_Parodon_nasus	4	4	4	4	4	Recent		Parodontidae_Parodon	0	443
Hemiodontidae_Hemiodus_immaculatus	4	5	4	5	4.5	Recent		Hemiodontidae_Hemiodus	0	443
Bryconidae_Brycon_pesu	4	4	4	4	4	Recent		Bryconidae_Brycon	0	443
Gasteropelecidae_Gasteropelecus_sternicla	4	4	4	4	4	Recent		Gasteropelecidae_Gasteropelecus	0	443
Gasteropelecidae_Thoracocharax_stellatus	5	5	5	5	5	Recent		Gasteropelecidae_Thoracocharax	0	443
Characidae_Astyanax_mexicanus	4	4	4	4	4	Recent		Characidae_Astyanax_mexicanus	0	443
Nematogenyidae_Nematogenys_inermis	12	12	12	12	12	Recent		Nematogenyidae_Nematogenys	0	443
Trichomycteridae_Trichomycterus_sp	7	8	7	8	7.5	Recent		Trichomycteridae_Trichomycterus_sp	0	443
Loricariidae_Loricaria_simillima	4	4	4	4	4	Recent		Loricariidae_Loricariidae	0	443
Astroblepidae_Astroblepus_sp	4	4	4	4	4	Recent		Astroblepidae_Astroblepus_sp	0	443
Callichthyidae_Callichthys_callichthys	4	4	4	4	4	Recent		Callichthyidae_Callichthys	0	443
Callichthyidae_Corydoras_trilineatus	3	3	3	3	3	Recent		Callichthyidae_Corydoras	0	443
Diplomystidae_Diplomystes_nahuelbutaensis	8	8	8	8	8	Recent		Diplomystidae_Diplomystes	0	443
Sisoridae_Bagarius_yarrelli	12	12	12	12	12	Recent		Sisoridae_Bagarius	0	443
Amblycipitidae_Liobagrus_aequilabris	12	12	12	12	12	Recent		Amblycipitidae_Liobagrus	0	443
Akysidae_Akysis_sp	6	6	6	6	6	Recent		Akysidae_Akysis_sp	0	443
Bagridae_Bagrus_ubangensis	12	12	12	12	12	Recent		Bagridae_Bagrus	0	443
Bagridae_Mystus_bocourti	9	13	9	13	11	Recent		Bagridae_Mystus	0	443
Schilbeidae_Pseudeutropius_brachypopterus	8	8	8	8	8	Recent		Schilbidae_Pseudeutropius_syn_Clupisoma	0	443
Heteropneustidae_Heteropneustes_fossilis	7	8	7	8	7.5	Recent		Heteropneustidae_Heteropneustes_fossilis	0	443
Clariidae_Clarias_batrachus	7	9	7	9	8	Recent		Clariidae_Clarias	0	443
Chacidae_Chaca_sp	8	8	8	8	8	Recent		Chacidae_Chaca_chaca	0	443
Cetopsidae_Cetopsis_coecutiens	8	8	8	8	8	Recent		Cetopsidae_Cetopsis	0	443
Cranoglanididae_Cranoglanis_bouderius	8	8	8	8	8	Recent		Cranoglanididae_Cranoglanis	0	443
Ictaluridae_Ictalurus_punctatus	8	9	8	9	8.5	Recent		Ictaluridae_Ictalurus	0	443
Pangasiidae_Pangasianodon_hypophthalmus	7	11	7	11	9	Recent		Pangasiidae_Pangasiidae	0	443
Amphiliidae_Amphilius_jacksonii	9	9	9	9	9	Recent		Amphiliidae_Amphilius	0	443
Malapteruridae_Malapterurus_beninensis	6	6	6	6	6	Recent		Malapteruridae_Malapterurus	0	443
Mochokidae_Synodontis_batesii	6	7	6	7	6.5	Recent		Mochokidae_Synodontis	0	443
Siluridae_Hemisilurus_moolenburghi	10	12	10	12	11	Recent		Siluridae_Hemisilurus	0	443
Plotosidae_Plotosus_lineatus	11	13	11	13	12	Recent		Plotosidae_Plotosus	0	443
Doradidae_Anduzedoras_oxyrhynchus	6	7	6	7	6.5	Recent		Doradidae_Doradidae	0	443
Auchenipteridae_Ageneiosus_atronasus	6	7	6	7	6.5	Recent		Auchenipteridae_Auchenipteridae	0	443
Bathylagidae_Bathylagus_euryops	2	2	2	2	2	Recent		Bathylagidae_Bathylagus	0	443
Microstomatidae_Nansenia_longicauda_ardesiaca	3	4	3	4	3.5	Recent		Microstomatidae_Nansenia	0	443
Opisthoproctidae_Macropinna_microstoma	3	3	3	3	3	Recent		Opisthoproctidae_Macropinna	0	443
Argentinidae_Argentina_sialis_silus	5	7	5	7	6	Recent		Argentinidae_Argentina	0	443
Galaxiidae_Neochanna_burrowsius	6	7	6	7	6.5	Recent		Galaxiidae_Neochanna	0	443
Galaxiidae_Galaxias_maculatus	5	5	5	5	5	Recent		Galaxiidae_Galaxias_maculatus	0	443
Umbridae_Umbra_limi	4	5	4	5	4.5	Recent		Umbridae_Umbra_limi	0	443
Umbridae_Novumbra_hubbsi	6	7	6	7	6.5	Recent		Umbridae_Novumbra_hubbsi	0	443
Esocidae_Esox_americanus	11	16	11	16	13.5	Recent		Esocidae_Esox_americanus	0	443
Esocidae_Esox_lucius	11	20	11	20	15.5	Recent		Esocidae_Esox_lucius	0	443
Salmonidae_Coregonus_clupeaformis	7	10	7	10	8.5	Recent		Salmonidae_Coregonus	0	443
Salmonidae_Thymallus_brevirostris	8	12	8	12	10	Recent		Salmonidae_Thymallus	0	443
Salmonidae_Salmo_salar	9	13	9	13	11	Recent		Salmonidae_Salmo	0	443
Salmonidae_Oncorhynchus_nerka_mykiss	10	20	10	20	15	Recent		Salmonidae_Oncorhynchus_nerka	0	443
Salmonidae_Salvelinus_alpinus	8	14	8	14	11	Recent		Salmonidae_Salvelinus	0	443
Retropinnidae_Retropinna_semoni	5	6	5	6	5.5	Recent		Retropinnidae_Retropinna	0	443
Osmeridae_Mallotus_villosus	8	10	8	10	9	Recent		Osmeridae_Mallotus	0	443
Osmeridae_Hypomesus_pretiosus	6	8	6	8	7	Recent		Osmeridae_Hypomesus	0	443
Osmeridae_Thaleichthys_pacificus	6	8	6	8	7	Recent		Osmeridae_Thaleichthys	0	443
Osmeridae_Osmerus_mordax	7	7	7	7	7	Recent		Osmeridae_Osmerus_mordax	0	443
Plecoglossidae_Plecoglossus_altivelis	5	6	5	6	5.5	Recent		Plecoglossidae_Plecoglossus	0	443
Salangidae_Neosalangichthys_ishikawae	4	4	4	4	4	Recent		Salangidae_Salangichthys	0	443
Diplophidae_Diplophos_taenia	11	14	11	14	12.5	Recent		Diplophidae_Diplophos	0	443
Gonostomatidae_Gonostoma_elongatum	10	14	10	14	12	Recent		Gonostomatidae_Gonostoma	0	443
Gonostomatidae_Cyclothone_microdon	10	14	10	14	12	Recent		Gonostomatidae_Cyclothone	0	443
Gonostomatidae_Margrethia_obtusirostra	13	13	13	13	13	Recent		Gonostomatidae_Margrethia_obtusirostra	0	443
Gonostomatidae_Bonapartia_pedaliota	11	16	11	16	13.5	Recent		Gonostomatidae_Bonapartia	0	443
Phosichthyidae_Pollichthys_mauli	11	12	11	12	11.5	Recent		Phosichthyidae_Pollichthys	0	443
Stomiidae_Chauliodus_macouni_danae	20	20	20	20	20	Recent		Stomiidae_Chauliodus_macouni_danae	0	443
Sternoptychidae_Maurolicus_weitzmani	9	10	9	10	9.5	Recent		Sternoptychidae_Maurolicus	0	443
Sternoptychidae_Argyropelecus_gigas	10	10	10	10	10	Recent		Sternoptychidae_Argyropelecus	0	443
Stomiidae_Stomias_boa	14	19	14	19	16.5	Recent		Stomiidae_Stomias	0	443
Stomiidae_Chirostomias_pliopterus	22	22	22	22	22	Recent		Stomiidae_Chirostomias_pliopterus	0	443
Stomiidae_Photonectes_margarita	13	13	13	13	13	Recent		Stomiidae_Photonectes_margarita	0	443
Stomiidae_Tactostoma_macropus	13	13	13	13	13	Recent		Stomiidae_Tactostoma_macropus	0	443
Stomiidae_Leptostomias_longibarba	19	19	19	19	19	Recent		Stomiidae_Leptostomias_bermudensis	0	443
Stomiidae_Melanostomias_margaritifer	13	13	13	13	13	Recent		Stomiidae_Melanostomias_spilorhynchus	0	443
Stomiidae_Bathophilus_flemingi_pawneei	10	10	10	10	10	Recent		Stomiidae_Bathophilus_flemingi_pawneei	0	443
Stomiidae_Malacosteus_niger	8	8	8	8	8	Recent		Stomiidae_Malacosteus	0	443
Stomiidae_Aristostomias_scintillans	18	18	18	18	18	Recent		Stomiidae_Aristostomias_scintillans	0	443
Stomiidae_Eustomias_polyaster	16	16	16	16	16	Recent		Stomiidae_Eustomias	0	443
Ateleopodidae_Ijimaia_antillarum	7	7	7	7	7	Recent		Ateleopodidae_Ijimaia_antillarum	0	443
Ateleopodidae_Ateleopus_japonicus	8	9	8	9	8.5	Recent		Ateleopodidae_Ateleopus_japonicus	0	443
Synodontidae_Synodus_foetens	17	17	17	17	17	Recent		Synodontidae_Synodus_foetens	0	443
Synodontidae_Trachinocephalus_myops	16	16	16	16	16	Recent		Synodontidae_Trachinocephalus_myops	0	443
Paraulopidae_Paraulopus_oblongus	8	8	8	8	8	Recent		Paraulopidae_Paraulopus	0	443
Synodontidae_Saurida_gracilis	16	16	16	16	16	Recent		Synodontidae_Saurida_undusquamis	0	443
Synodontidae_Harpadon_microchir	17	26	17	26	21.5	Recent		Synodontidae_Harpadon	0	443
Giganturidae_Gigantura_indica	0	0	0	0	0	Recent		Giganturidae_Gigantura_indica	0	443
Giganturidae_Gigantura_chuni	0	0	0	0	0	Recent		Giganturidae_Gigantura_chuni	0	443
Bathysauridae_Bathysaurus_ferox	11	12	11	12	11.5	Recent		Bathysauridae_Bathysaurus	0	443
Aulopidae_Aulopus_filamentosus	15	15	15	15	15	Recent		Aulopidae_Aulopus_filamentosus	0	443
Ipnopidae_Ipnops_murrayi	10	10	10	10	10	Recent		Ipnopidae_Ipnops_murrai	0	443
Ipnopidae_Ipnops_agassizi	10	10	10	10	10	Recent		Ipnopidae_Ipnops_agassizi	0	443
Ipnopidae_Bathypterois_atricolor	12	12	12	12	12	Recent		Ipnopidae_Bathypterois_atricolor	0	443
Scopelarchidae_Benthalbella_macropinna	6	8	6	8	7	Recent		Scopelarchidae_Scopelarchidae	0	443
Chlorophthalmidae_Chlorophthalmus_agassizi	8	10	8	10	9	Recent		Chlorophthalmidae_Chlorophthalmus_agassizi	0	443
Paralepididae_Stemonosudis_intermedia_macrura	7	7	7	7	7	Recent		Paralepididae_Stemonosudis	0	443
Paralepididae_Paralepis_coregonoides	7	7	7	7	7	Recent		Paralepididae_Paralepis_coregonoides	0	443
Evermannellidae_Evermannella_balbo	8	8	8	8	8	Recent		Evermannellidae_Evermannella_balbo	0	443
Sudidae_Sudis_atrox	7	9	7	9	8	Recent		Sudidae_Sudis	0	443
Alepisauridae_Anotopterus_pharao	7	8	7	8	7.5	Recent		Alepisauridae_Anotopterus_pharao	0	443
Alepisauridae_Omosudis_lowii	8	8	8	8	8	Recent		Alepisauridae_Omosudis_lowei	0	443
Alepisauridae_Alepisaurus_ferox	8	8	8	8	8	Recent		Alepisauridae_Alepisaurus_ferox	0	443
Neoscopelidae_Scopelengys_tristis	8	8	8	8	8	Recent		Neoscopelidae_Scopelengys_tristis	0	443
Neoscopelidae_Neoscopelus_macrolepidotus	9	9	9	9	9	Recent		Neoscopelidae_Neoscopelus_macrolepidotus	0	443
Myctophidae_Myctophum_punctatum	8	12	8	12	10	Recent		Myctophidae_Myctophum	0	443
Myctophidae_Benthosema_glaciale	9	9	9	9	9	Recent		Myctophidae_Benthosema	0	443
Dactylopogon	12	12	12	12	12	NA		Myctophidae_Dactylopogon	NA	NA
Cheirothrix	5	9	5	9	7	NA		Cheirithrissidae_Cheirothrix	NA	NA
Myctophidae_Lampadena_speculigera	9	10	9	10	9.5	Recent		Myctophidae_Lampadena	0	443
Myctophidae_Lampanyctus_macdonaldi	9	9	9	9	9	Recent		Myctophidae_Lampanyctus_macdonaldi	0	443
Lamprididae_Lampris_guttatus	6	7	6	7	6.5	Recent		Lampridae_Lampris	0	443
Regalecidae_Regalecus_russelii	6	6	6	6	6	Recent		Regalecidae_Regalecus	0	443
Trachipteridae_Trachipterus_trachypterus	6	6	6	6	6	Recent		Trachipteridae_Trachipterus	0	443
Percopsidae_Percopsis_omiscomaycus	6	6	6	6	6	Recent		Percopsidae_Percopsis_omiscomaycus	0	443
Percopsidae_Percopsis_transmontana	6	6	6	6	6	Recent		Percopsidae_Percopsis_transmontana	0	443
Aphredoderidae_Aphredoderus_sayanus	6	6	6	6	6	Recent		Aphredoderidae_Aphredoderus_sayanus	0	443
Amblyopsidae_Chologaster_cornuta	6	6	6	6	6	Recent		Amblyopsidae_Chologaster	0	443
Zeidae_Zeus_faber	7	7	7	7	7	Recent		Zeidae_Zeus_faber	0	443
Stylephoridae_Stylephorus_chordatus	5	5	5	5	5	Recent		Stylephoridae_Stylephorus	0	443
Merlucciidae_Merluccius_productus	7	7	7	7	7	Recent		Merlucciidae_Merluccius_productus	0	443
Macrouridae_Bathygadus_favosus	6	7	6	7	6.5	Recent		Macrouridae_Bathygadus	0	443
Macrouridae_Gadomus_dispar	7	7	7	7	7	Recent		Macrouridae_Gadomus	0	443
Steindachneriidae_Steindachneria_argentea	7	7	7	7	7	Recent		Steindachneriidae_Steindachneria	0	443
Macrouridae_Malacocephalus_laevis	7	7	7	7	7	Recent		Macrouridae_Malacocephalus	0	443
Macrouridae_Trachonurus_sulcatus	7	7	7	7	7	Recent		Macrouridae_Trachonurus	0	443
Macrouridae_Coelorinchus_caribbaeus	6	6	6	6	6	Recent		Macrouridae_Coelorinchus	0	443
Macrouridae_Coryphaenoides_armatus	6	6	6	6	6	Recent		Macrouridae_Coryphaenoides	0	443
Moridae_Laemonema_goodebeanorum	7	7	7	7	7	Recent		Moridae_Laemonema	0	443
Moridae_Halargyreus_johnsonii	7	7	7	7	7	Recent		Moridae_Halargyreus	0	443
Moridae_Antimora_rostrata	7	7	7	7	7	Recent		Moridae_Antimora_rostrata	0	443
Moridae_Lepidion_ensiferus	7	8	7	8	7.5	Recent		Moridae_Lepidion	0	443
Phycidae_Urophycis_tenuis	7	7	7	7	7	Recent		Phycidae_Urophycis_tenuis	0	443
Phycidae_Urophycis_chuss	7	7	7	7	7	Recent		Phycidae_Urophycis_chuss	0	443
Lotidae_Gaidropsarus_ensis	7	7	7	7	7	Recent		Lotidae_Gaidropsarus	0	443
Lotidae_Lota_lota	7	8	7	8	7.5	Recent		Lotidae_Lota_lota	0	443
Gadidae_Gadus_morhua	8	8	8	8	8	Recent		Gadidae_Gadus_morhua	0	443
Gadidae_Melanogrammus_aeglefinus	7	7	7	7	7	Recent		Gadidae_Melanogrammus	0	443
Polymixiidae_Polymixia_japonica	7	7	7	7	7	Recent		Polymixiidae_Polymixia	0	443
Diretmidae_Diretmus_argenteus	5	9	5	9	7	Recent		Diretmidae_Diretmus_argenteus	0	443
Monocentridae_Monocentris_japonica	8	8	8	8	8	Recent		Monocentridae_Monocentris_japonicus	0	443
Trachichthyidae_Gephyroberyx_darwinii	8	8	8	8	8	Recent		Trachichthyidae_Gephyroberyx	0	443
Trachichthyidae_Hoplostethus_occidentalis_atlanticus	8	8	8	8	8	Recent		Trachichthyidae_Hoplostethus	0	443
Trachichthyidae_Paratrachichthys_sajademalensis	8	8	8	8	8	Recent		Trachichthyidae_Paratrachichthys	0	443
Anoplogastridae_Anoplogaster_cornuta	8	8	8	8	8	Recent		Anoplogastridae_Anoplogaster_cornuta	0	443
Barbourisiidae_Barbourisia_rufa	8	8	8	8	8	Recent		Barbourisiidae_Barbourisia_rufa	0	443
Rondeletiidae_Rondeletia_loricata	8	8	8	8	8	Recent		Rondeletiidae_Rondeletia_loricata	0	443
Rondeletiidae_Rondeletia_bicolor	8	8	8	8	8	Recent		Rondeletiidae_Rondeletia_bicolor	0	443
Cetomimidae_Cetostoma_regani	8	8	8	8	8	Recent		Cetomimidae_Cetostoma_regani	0	443
Cetomimidae_Cetomimus_craneae	9	9	9	9	9	Recent		Cetomimidae_Cetomimus_gilli	0	443
Cetomimidae_Cetomimus_compuctus	10	10	10	10	10	Recent		Cetomimidae_Cetomimus_compunctus	0	443
Berycidae_Beryx_decadactylus	7	9	7	9	8	Recent		Berycidae_Beryx	0	443
Melamphaidae_Poromitra_crassiceps	8	8	8	8	8	Recent		Melamphaidae_Poromitra	0	443
Melamphaidae_Scopelogadus_beanii	8	8	8	8	8	Recent		Melamphaidae_Scopelogadus	0	443
Melamphaidae_Melamphaes_suborbitalis	8	8	8	8	8	Recent		Melamphaidae_Melamphaes	0	443
Holocentridae_Sargocentron_diadema	8	8	8	8	8	Recent		Holocentridae_Sargocentron_diadema	0	443
Holocentridae_Holocentrus_rufus	8	8	8	8	8	Recent		Holocentridae_Holocentrus	0	443
Ophidiidae_Brotula_multibarbata	8	8	8	8	8	Recent		Ophidiidae_Brotula_multibarbata	0	443
Ophidiidae_Lepophidium_profundorum	7	7	7	7	7	Recent		Ophidiidae_Lepophidium	0	443
Ophidiidae_Genypterus_blacodes	7	7	7	7	7	Recent		Ophidiidae_Genypterus	0	443
Ophidiidae_Ophidion_holbrookii	8	10	8	10	9	Recent		Ophidiidae_Ophidion	0	443
Batrachoididae_Porichthys_notatus	6	6	6	6	6	Recent		Batrachoididae_Porichthys_notatus	0	443
Batrachoididae_Opsanus_tau	6	6	6	6	6	Recent		Batrachoididae_Opsanus	0	443
Kurtidae_Kurtus_indicus	7	7	7	7	7	Recent		Kurtidae_Kurtus_indicus	0	443
Apogonidae_Apogon_campbelli	6	8	6	8	7	Recent		Apogonidae_Apogonidae	0	443
Eleotridae_Eleotris_acanthopoma_pisonis	4	6	4	6	5	Recent		Eleotridae_Eleotridae	0	443
Gobiidae_Gobiosoma_bosc	3	5	3	5	4	Recent		Gobiidae_Gobiidae	0	443
Microdesmidae_Microdesmus_longipinnis	4	6	4	6	5	Recent		Microdesmidae_Microdesmidae	0	443
Aulostomidae_Aulostomus_maculatus	4	4	4	4	4	Recent		Aulostomidae_Aulostomus_maculatus	0	443
Aulostomidae_Aulostomus_chinensis	4	4	4	4	4	Recent		Aulostomidae_Aulostomus_chinensis	0	443
Dactylopteridae_Dactylopterus_volitans	6	6	6	6	6	Recent		Dactylopteridae_Dactylopteridae	0	443
Callionymidae_Callionymus_sp_bairdi	5	7	5	7	6	Recent		Callionymidae_Callionymidae	0	443
Fistulariidae_Fistularia_petimba	5	5	5	5	5	Recent		Fistulariidae_Fistularia_petimba	0	443
Syngnathidae_Syngnathus_fuscus	2	2	2	2	2	Recent		Syngnathidae_Syngnathus_fuscus	0	443
Creediidae_Limnichthys_sp	7	7	7	7	7	Recent		Creediidae_Creediidae	0	443
Mullidae_Mullus_auratus	4	5	4	5	4.5	Recent		Mullidae_Mullidae	0	443
Chiasmodontidae_Chiasmodon_sp	6	7	6	7	6.5	Recent		Chiasmodontidae_Chiasmodontidae	0	443
Pomatomidae_Pomatomus_saltatrix	7	7	7	7	7	Recent		Pomatomidae_Pomatomidae	0	443
Centrolophidae_Icichthys_lockingtoni	7	7	7	7	7	Recent		Centrolophidae_Centrolophidae	0	443
Gempylidae_Paradiplospinus_gracilis	7	8	7	8	7.5	Recent		Gempylidae_Gempylidae	0	443
Trichiuridae_Trichiurus_lepturus	7	8	7	8	7.5	Recent		Trichiuridae_Trichiuridae	0	443
Stromateidae_Peprilus_paru	6	6	6	6	6	Recent		Stromateidae_Peprilus	0	443
Icosteidae_Icosteus_aenigmaticus	6	7	6	7	6.5	Recent		Icosteidae_Icosteus_aenigmaticus	0	443
Bramidae_Brama_brama	7	8	7	8	7.5	Recent		Bramidae_Bramidae	0	443
Ariommatidae_Ariomma_bondi	6	6	6	6	6	Recent		Ariommatidae_Ariommatidae	0	443
Nomeidae_Psenes_cyanophrys	6	6	6	6	6	Recent		Nomeidae_Nomeidae	0	443
Scombridae_Auxis_rochei	7	7	7	7	7	Recent		Scombridae_Auxis_rochei	0	443
Indostomidae_Indostomus_paradoxus	5	6	5	6	5.5	Recent		Indostomidae_Indostomidae	0	443
Synbranchidae_Monopterus_albus	6	6	6	6	6	Recent		Synbranchidae_Monopterus_albus	0	443
Mastacembelidae_Mastacembelus_erythrotaenia	6	6	6	6	6	Recent		Mastacembelidae_Mastacembelus	0	443
Mastacembelidae_Macrognathus_siamensis	6	6	6	6	6	Recent		Mastacembelidae_Macrognathus	0	443
Channidae_Channa_striata	5	5	5	5	5	Recent		Channidae_Channa_striata	0	443
Nandidae_Nandus_nandus	6	6	6	6	6	Recent		ndidae_Nandidae	0	443
Osphronemidae_Trichopodus_pectoralis	6	6	6	6	6	Recent		Osphronemidae_Osphronemidae	0	443
Helostomatidae_Helostoma_temminkii	6	6	6	6	6	Recent		Helostomatidae_Helostoma	0	443
Anabantidae_Ctenopoma_acutirostre_kingsleyae	6	6	6	6	6	Recent		Anabantidae_Ctenopoma	0	443
Nematistiidae_Nematistius_pectoralis	7	8	7	8	7.5	Recent		Nematistiidae_Nematistiidae	0	443
Psettodidae_Psettodes_erumei	7	7	7	7	7	Recent		Psettodidae_Psettodes	0	443
Rachycentridae_Rachycentron_canadum	7	7	7	7	7	Recent		Rachycentridae_Rachycentridae	0	443
Coryphaenidae_Coryphaena_hippurus	7	7	7	7	7	Recent		Coryphaenidae_Coryphaenidae	0	443
Echeneidae_Remora_osteochir_australis	8	8	8	8	8	Recent		Echeneidae_Remora_osteochir_australis	0	443
Echeneidae_Echeneis_naucrates	9	9	9	9	9	Recent		Echeneidae_Echeneis_naucrates	0	443
Sphyraenidae_Sphyraena_sphyraena	7	7	7	7	7	Recent		Sphyraenidae_Sphyraenidae	0	443
Menidae_Mene_maculata	7	7	7	7	7	Recent		Menidae_Menidae	0	443
Polynemidae_Polydactylus_octonemus	7	7	7	7	7	Recent		Polynemidae_Polydactylus	0	443
Leptobramidae_Leptobrama_muelleri	6	6	6	6	6	Recent		Leptobramidae_Leptobramidae	0	443
Toxotidae_Toxotes_jaculatrix	7	7	7	7	7	Recent		Toxotidae_Toxotidae	0	443
Xiphiidae_Xiphias_gladius	7	7	7	7	7	Recent		Xiphiidae_Xiphiidae	0	443
Istiophoridae_Istiophorus_platypterus	7	7	7	7	7	Recent		Istiophoridae_Istiophoridae	0	443
Carangidae_Trachinotus_falcatus	8	8	8	8	8	Recent		Carangidae_Trachinotus_falcatus	0	443
Centropomidae_Psammoperca_waigiensis	7	7	7	7	7	Recent		Centropomidae_Psammoperca_waigiensis	0	443
Centropomidae_Lates_calcarifer	7	7	7	7	7	Recent		Centropomidae_Lates_calcarifer	0	443
Centropomidae_Lates_microlepis	7	7	7	7	7	Recent		Centropomidae_Lates_microlepis	0	443
Citharidae_Lepidoblepharon_ophthalmolepis	6	6	6	6	6	Recent		Citharidae_Lepidoblepharon_ophthalmolepis	0	443
Cynoglossidae_Cynoglossus_interruptus	6	6	6	6	6	Recent		Cynoglossidae_Cynoglossus	0	443
Soleidae_Solea_solea	6	7	6	7	6.5	Recent		Soleidae_Solea	0	443
Soleidae_Soleichthys_heterorhinos	6	6	6	6	6	Recent		Soleidae_Soleichthys	0	443
Scophthalmidae_Scophthalmus_aquosus	7	7	7	7	7	Recent		Scophthalmidae_Scophthalmus_aquosus	0	443
Scophthalmidae_Lepidorhombus_boscii	7	7	7	7	7	Recent		Scophthalmidae_Lepidorhombus	0	443
Paralichthyidae_Paralichthys_dentatus	7	7	7	7	7	Recent		Paralichthyidae_Paralichthys_lethostigma	0	443
Paralichthyidae_Pseudorhombus_pentophthalmus	6	7	6	7	6.5	Recent		Paralichthyidae_Pseudorhombus	0	443
Bothidae_Bothus_lunatus	6	7	6	7	6.5	Recent		Bothidae_Bothidae	0	443
Pleuronectidae_Lyopsetta_exilis	7	7	7	7	7	Recent		Pleuronectidae_Lyopsetta_exilis	0	443
Pleuronectidae_Hippoglossus_hippoglossus	7	7	7	7	7	Recent		Pleuronectidae_Hippoglossus	0	443
Pleuronectidae_Glyptocephalus_zachirus	7	7	7	7	7	Recent		Pleuronectidae_Glyptocephalus_zachirus	0	443
Pleuronectidae_Microstomus_pacificus	7	7	7	7	7	Recent		Pleuronectidae_Microstomus_pacificus	0	443
Pleuronectidae_Limanda_limanda	7	7	7	7	7	Recent		Pleuronectidae_Limanda	0	443
Pleuronectidae_Pleuronectes_platessa	7	7	7	7	7	Recent		Pleuronectidae_Pleuronectes	0	443
Pleuronectidae_Platichthys_stellatus	7	7	7	7	7	Recent		Pleuronectidae_Platichthys_stellatus	0	443
Pleuronectidae_Lepidopsetta_bilineata	7	7	7	7	7	Recent		Pleuronectidae_Lepidopsetta_bilineata	0	443
Pleuronectidae_Psettichthys_melanostictus	7	7	7	7	7	Recent		Pleuronectidae_Psettichthys_melanostictus	0	443
Polycentridae_Polycentrus_schomburgkii	6	6	6	6	6	Recent		Polycentridae_Polycentridae	0	443
Pholidichthyidae_Pholidichthys_leucotaenia	4	6	4	6	5	Recent		Pholidichthyidae_Pholidichthyidae	0	443
Cichlidae_Cichla_temensis	5	6	5	6	5.5	Recent		Cichlidae_Cichlidae	0	443
Atherinopsidae_Menidia_menidia	6	6	6	6	6	Recent		Atherinopsidae_Menidia_menidia	0	443
Atherinopsidae_Atherinopsis_californiensis	5	6	5	6	5.5	Recent		Atherinopsidae_Atherinopsis_californiensis	0	443
Isonidae_Iso_sp	6	6	6	6	6	Recent		Isonidae_Iso_rhothophilus	0	443
Atherinidae_Atherinomorus_stipes	6	6	6	6	6	Recent		Atherinidae_Atherinomorus	0	443
Melanotaeniidae_Melanotaenia_splendida	6	6	6	6	6	Recent		Melanotaeniidae_Melanotaenia	0	443
Pseudomugilidae_Pseudomugil_gertrudae	6	6	6	6	6	Recent		Pseudomugilidae_Pseudomugil	0	443
Poeciliidae_Poecilia_latipinna_reticulata	5	6	5	6	5.5	Recent		Poeciliidae_Poecilia	0	443
Poeciliidae_Heterandria_formosa	5	6	5	6	5.5	Recent		Poeciliidae_Heterandria	0	443
Poeciliidae_Gambusia_affinis	6	6	6	6	6	Recent		Poeciliidae_Gambusia	0	443
Poeciliidae_Belonesox_belizanus	6	6	6	6	6	Recent		Poeciliidae_Belonesox	0	443
Cyprinodontidae_Cyprinodon_variegatus	5	6	5	6	5.5	Recent		Cyprinodontidae_Cyprinodon	0	443
Fundulidae_Fundulus_parvipinnis	6	6	6	6	6	Recent		Fundulidae_Fundulus	0	443
Adrianichthyidae_Oryzias_latipes	6	6	6	6	6	Recent		Adrianichthyidae_Oryzias_latipes	0	443
Zenarchopteridae_Dermogenys_collettei	10	10	10	10	10	Recent		Zenarchopteridae_Dermogenys	0	443
Belonidae_Tylosurus_crocodilus	10	10	10	10	10	Recent		Belonidae_Tylosurus	0	443
Belonidae_Ablennes_hians	9	15	9	15	12	Recent		Belonidae_Ablennes	0	443
Scomberesocidae_Cololabis_saira	14	15	14	15	14.5	Recent		Scomberesocidae_Cololabis_saira	0	443
Scomberesocidae_Scomberesox_saurus	14	14	14	14	14	Recent		Scomberesocidae_Scomberesox	0	443
Hemiramphidae_Hyporhamphus_affinis	13	13	13	13	13	Recent		Hemiramphidae_Hyporhamphus	0	443
Hemiramphidae_Oxyporhamphus_micropterus	10	10	10	10	10	Recent		Hemiramphidae_Oxyporhamphus	0	443
Hemiramphidae_Hemiramphus_brasiliensis	10	14	10	14	12	Recent		Hemiramphidae_Hemiramphus	0	443
Exocoetidae_Cypselurus_callopterus	11	13	11	13	12	Recent		Exocoetidae_Cypselurus	0	443
Exocoetidae_Exocoetus_monocirrhus	10	11	10	11	10.5	Recent		Exocoetidae_Exocoetus	0	443
Exocoetidae_Cheilopogon_pinnatibarbatus	10	10	10	10	10	Recent		Exocoetidae_Cheilopogon_pinnatibarbatus	0	443
Embiotocidae_Cymatogaster_aggregata	6	6	6	6	6	Recent		Embiotocidae_Cymatogaster_aggregata	0	443
Mugilidae_Mugil_cephalus	5	6	5	6	5.5	Recent		Mugilidae_Mugilidae	0	443
Pseudochromidae_Halidesmus_scapularis	5	7	5	7	6	Recent		Pseudochromidae_Pseudochromidae	0	443
Pomacentridae_Pomacentrus_brachialis	4	6	4	6	5	Recent		Pomacentridae_Pomacentridae	0	443
Plesiopidae_Plesiops_coeruleolineatus	5	6	5	6	5.5	Recent		Plesiopidae_Plesiopidae	0	443
Opistognathidae_Opistognathus_maxillosus	6	6	6	6	6	Recent		Opistognathidae_Opistognathidae	0	443
Gobiesocidae_Lepadichthys_lineatus	6	6	6	6	6	Recent		Gobiesocidae_Lepadichthys	0	443
Gobiesocidae_Gobiesox_maeandricus	6	6	6	6	6	Recent		Gobiesocidae_Gobiesox_maeandricus	0	443
Tripterygiidae_Enneanectes_altivelis	6	7	6	7	6.5	Recent		Tripterygiidae_Tripterygiidae	0	443
Clinidae_Clinus_cottoides	5	7	5	7	6	Recent		Clinidae_Clinidae	0	443
Dactyloscopidae_Platygillellus_rubrocinctus	6	6	6	6	6	Recent		Dactyloscopidae_Dactyloscopidae	0	443
Chaenopsidae_Chaenopsis_alepidota	6	6	6	6	6	Recent		Chaenopsidae_Chaenopsidae	0	443
Blenniidae_Blenniella_cyanostigma	5	7	5	7	6	Recent		Blenniidae_Blenniidae	0	443
Gerreidae_Eucinostomus_argenteus	6	6	6	6	6	Recent		Gerreidae_Eucinostomus	0	443
Ammodytidae_Ammodytes_hexapterus	7	7	7	7	7	Recent		Ammodytidae_Ammodytes_hexapterus	0	443
Pinguipedidae_Parapercis_punctulata	6	6	6	6	6	Recent		Pinguipedidae_Pinguipedidae	0	443
Uranoscopidae_Uranoscopus_sulphureus	6	6	6	6	6	Recent		Uranoscopidae_Uranoscopidae	0	443
Labridae_Lachnolaimus_maximus	5	6	5	6	5.5	Recent		Labridae_Labridae	0	443
Odacidae_Haletta_semifasciata	5	5	5	5	5	Recent		Odacidae_Odacidae	0	443
Scaridae_Scarus_globiceps	5	5	5	5	5	Recent		Scaridae_Scaridae	0	443
Drepaneidae_Drepane_punctata	6	6	6	6	6	Recent		Drepaneidae_Drepaneidae	0	443
Ephippidae_Chaetodipterus_faber	6	7	6	7	6.5	Recent		Ephippidae_Ephippidae	0	443
Sillaginidae_Sillago_sihama	6	6	6	6	6	Recent		Sillaginidae_Sillaginidae	0	443
Lobotidae_Lobotes_pacificus_surinamensis	6	6	6	6	6	Recent		Lobotidae_Lobotidae	0	443
Nemipteridae_Pentapodus_caninus	5	7	5	7	6	Recent		Nemipteridae_Nemipteridae	0	443
Lethrinidae_Lethrinus_erythropterus	6	6	6	6	6	Recent		Lethrinidae_Lethrinidae	0	443
Sparidae_Stenotomus_chrysops	6	6	6	6	6	Recent		Sparidae_Stenotomus_caprinus	0	443
Scatophagidae_Scatophagus_argus	6	7	6	7	6.5	Recent		Scatophagidae_Scatophagidae	0	443
Siganidae_Siganus_spinus	5	5	5	5	5	Recent		Siganidae_Siganidae	0	443
Caproidae_Antigonia_rubescens	6	6	6	6	6	Recent		Caproidae_Antigonia_rubescens	0	443
Caproidae_Antigonia_capros	7	7	7	7	7	Recent		Caproidae_Antigonia_muelleri	0	443
Ceratiidae_Cryptopsaras_couesii	6	6	6	6	6	Recent		Ceratiidae_Cryptopsaras_couesii	0	443
Lophiidae_Lophiodes_reticulatus	6	6	6	6	6	Recent		Lophiidae_Lophiodes	0	443
Lophiidae_Lophius_gastrophysus	6	6	6	6	6	Recent		Lophiidae_Lophius	0	443
Antennariidae_Histrio_histrio	6	6	6	6	6	Recent		Antennariidae_Histrio	0	443
Antennariidae_Antennatus_coccineus	6	6	6	6	6	Recent		Antennariidae_Antennatus_coccineus	0	443
Chaunacidae_Chaunax_suttkusi	6	6	6	6	6	Recent		Chaunacidae_Chaunax	0	443
Gigantactinidae_Gigantactis_sp	6	6	6	6	6	Recent		Gigantactinidae_Gigantactis	0	443
Ceratiidae_Ceratias_holboelli	6	6	6	6	6	Recent		Ceratiidae_Ceratias_holboelli	0	443
Himantolophidae_Himantolophus_albinares_sagamius	6	6	6	6	6	Recent		Himantolophidae_Himantolophus	0	443
Melanocetidae_Melanocetus_murrayi	6	6	6	6	6	Recent		Melanocetidae_Melanocetus	0	443
Oneirodidae_Oneirodes_macrosteus	6	6	6	6	6	Recent		Oneirodidae_Oneirodes	0	443
Oneirodidae_Dolopichthys_sp	6	6	6	6	6	Recent		Oneirodidae_Dolopichthys_allector	0	443
Aracanidae_Aracana_aurita	6	6	6	6	6	Recent		Aracanidae_Aracanidae	0	443
Ostraciidae_Ostracion_cubicus	6	6	6	6	6	Recent		Ostraciidae_Ostracion	0	443
Ostraciidae_Rhinesomus_triqueter	6	6	6	6	6	Recent		Ostraciidae_Rhinesomus_triqueter	0	443
Diodontidae_Chilomycterus_schoepfii	6	6	6	6	6	Recent		Diodontidae_Chilomycterus	0	443
Diodontidae_Diodon_holocanthus	6	6	6	6	6	Recent		Diodontidae_Diodon	0	443
Tetraodontidae_Tetraodon_miurus	5	6	5	6	5.5	Recent		Tetraodontidae_Tetraodon	0	443
Tetraodontidae_Canthigaster_bennetti	5	6	5	6	5.5	Recent		Tetraodontidae_Canthigaster	0	443
Triacanthidae_Triacanthus_biaculeatus	6	6	6	6	6	Recent		Triacanthidae_Triacanthus	0	443
Molidae_Ranzania_laevis	5	5	5	5	5	Recent		Molidae_Ranzania_laevis	0	443
Molidae_Mola_mola	6	6	6	6	6	Recent		Molidae_Mola_mola	0	443
Monacanthidae_Aluterus_scriptus	6	6	6	6	6	Recent		Monacanthidae_Aluterus	0	443
Monacanthidae_Stephanolepis_hispidus	6	6	6	6	6	Recent		Monacanthidae_Stephanolepis	0	443
Balistidae_Xanthichthys_ringens	6	6	6	6	6	Recent		Balistidae_Xanthichthys	0	443
Balistidae_Sufflamen_fraenatum	6	6	6	6	6	Recent		Balistidae_Sufflamen	0	443
Balistidae_Balistes_vetula	6	6	6	6	6	Recent		Balistidae_Balistes	0	443
Emmelichthyidae_Erythrocles_schlegelii	6	7	6	7	6.5	Recent		Emmelichthyidae_Emmelichthyidae	0	443
Sciaenidae_Menticirrhus_undulatus_littoralis	7	7	7	7	7	Recent		Sciaenidae_Menticirrhus_undulatus_littoralis	0	443
Monodactylidae_Monodactylus_sebae	6	7	6	7	6.5	Recent		Monodactylidae_Monodactylidae	0	443
Priacanthidae_Heteropriacanthus_cruentatus	6	6	6	6	6	Recent		Priacanthidae_Heteropriacanthus_cruentatus	0	443
Zanclidae_Zanclus_cornutus	4	4	4	4	4	Recent		Zanclidae_Zanclidae	0	443
Acanthuridae_Acanthurus_triostegus	5	5	5	5	5	Recent		Acanthuridae_Acanthurus_triostegus	0	443
Leiognathidae_Leiognathus_equulus	5	6	5	6	5.5	Recent		Leiognathidae_Leiognathidae	0	443
Chaetodontidae_Chelmon_rostratus	6	7	6	7	6.5	Recent		Chaetodontidae_Chaetodontidae	0	443
Pomacanthidae_Pomacanthus_semicirculatus	6	7	6	7	6.5	Recent		Pomacanthidae_Pomacanthidae	0	443
Malacanthidae_Malacanthus_plumieri	6	6	6	6	6	Recent		Malacanthidae_Malacanthidae	0	443
Haemulidae_Haemulon_aurolineatum	6	7	6	7	6.5	Recent		Haemulidae_Haemulidae	0	443
Lutjanidae_Lutjanus_griseus	6	7	6	7	6.5	Recent		Lutjanidae_Lutjanidae	0	443
Acropomatidae_Acropoma_japonicum	7	7	7	7	7	Recent		Acropomatidae_Acropomatidae	0	443
Glaucosomatidae_Glaucosoma_buergeri	7	7	7	7	7	Recent		Glaucosomatidae_Glaucosomatidae	0	443
Pempheridae_Pempheris_schomburgkii	6	7	6	7	6.5	Recent		Pempheridae_Pempheridae	0	443
Percichthyidae_Percichthys_trucha	7	7	7	7	7	Recent		Percichthyidae_Percichthyidae	0	443
Kyphosidae_Kyphosus_sectatrix	6	7	6	7	6.5	Recent		Kyphosidae_Kyphosidae	0	443
Oplegnathidae_Oplegnathus_punctatus	6	7	6	7	6.5	Recent		Oplegnathidae_Oplegnathidae	0	443
Kuhliidae_Kuhlia_rupestris	6	6	6	6	6	Recent		Kuhliidae_Kuhlia	0	443
Cheilodactylidae_Cheilodactylus_fasciatus	3	6	3	6	4.5	Recent		Cheilodactylidae_Cheilodactylidae	0	443
Cirrhitidae_Cirrhitichthys_falco	6	6	6	6	6	Recent		Cirrhitidae_Cirrhitidae	0	443
Enoplosidae_Enoplosus_armatus	7	7	7	7	7	Recent		Enoplosidae_Enoplosidae	0	443
Centrarchidae_Acantharchus_pomotis	5	7	5	7	6	Recent		Centrarchidae_Centrarchidae	0	443
Serranidae_Pseudogramma_polyacantha	7	7	7	7	7	Recent		Serranidae_Pseudogramma_polyacantha	0	443
Percophidae_Acanthaphritis_unoorum	5	7	5	7	6	Recent		Percophidae_Percophidae	0	443
Percidae_Perca_fluviatilis	7	7	7	7	7	Recent		Percidae_Perca_fluviatilis	0	443
Bovichtidae_Bovichtus_diacanthus	7	7	7	7	7	Recent		Bovichtidae_Bovichtidae	0	443
Nototheniidae_Notothenia_coriiceps	6	6	6	6	6	Recent		Nototheniidae_Trematomus_bernacchii	0	443
Harpagiferidae_Harpagifer_antarcticus	5	5	4	5	4.5	Recent		Harpagiferidae_Harpagiferidae	0	443
Bathydraconidae_Gymnodraco_acuticeps	7	7	7	7	7	Recent		Bathydraconidae_Bathydraconidae	0	443
Channichthyidae_Chionodraco_rastrospinosus	6	6	6	6	6	Recent		Channichthyidae_Channichthyidae	0	443
Synanceiidae_Synanceia_verrucosa	6	7	6	7	6.5	Recent		Synanceiidae_Synanceiidae	0	443
Scorpaenidae_Scorpaenodes_guamensis	6	8	6	8	7	Recent		Scorpaenidae_Scorpaenidae	0	443
Platycephalidae_Platycephalus_indicus	7	7	7	7	7	Recent		Platycephalidae_Platycephalidae	0	443
Triglidae_Prionotus_carolinus	7	7	7	7	7	Recent		Triglidae_Prionotus_carolinus	0	443
Peristediidae_Peristedion_ecuadorense	7	7	7	7	7	Recent		Peristediidae_Peristediidae	0	443
Anoplopomatidae_Anoplopoma_fimbria	6	6	6	6	6	Recent		Anoplopomatidae_Anoplopomatidae	0	443
Bathymasteridae_Rathbunella_hypoplecta	6	6	6	6	6	Recent		Bathymasteridae_Bathymasteridae	0	443
Stichaeidae_Cebidichthys_violaceus	6	6	6	6	6	Recent		Stichaeidae_Stichaeidae	0	443
Anarhichadidae_Anarrhichthys_ocellatus	6	7	6	7	6.5	Recent		Anarhichadidae_Anarhichadidae	0	443
Zaproridae_Zaprora_silenus	6	6	6	6	6	Recent		Zaproridae_Zaproridae	0	443
Cryptacanthodidae_Cryptacanthodes_maculatus	6	6	6	6	6	Recent		Cryptacanthodidae_Cryptacanthodidae	0	443
Zoarcidae_Zoarces_americanus_viviparus	4	7	4	7	5.5	Recent		Zoarcidae_Zoarcidae	0	443
Aulorhynchidae_Aulorhynchus_flavidus	4	4	4	4	4	Recent		Aulorhynchidae_Aulorhynchus_flavidus	0	443
Hypoptychidae_Hypoptychus_dybowskii	4	4	4	4	4	Recent		Hypoptychidae_Hypoptychidae	0	443
Gasterosteidae_Pungitius_pungitius	3	3	3	3	3	Recent		Gasterosteidae_Pungitius_pungitius	0	443
Gasterosteidae_Gasterosteus_aculeatus	3	3	3	3	3	Recent		Gasterosteidae_Gasterosteus_aculeatus	0	443
Gasterosteidae_Culaea_inconstans	3	3	3	3	3	Recent		Gasterosteidae_Culaea	0	443
Gasterosteidae_Apeltes_quadracus	3	3	3	3	3	Recent		Gasterosteidae_Apeltes	0	443
Gasterosteidae_Spinachia_spinachia	3	3	3	3	3	Recent		Gasterosteidae_Spinachia	0	443
Hexagrammidae_Hexagrammos_decagrammus	6	6	6	6	6	Recent		Hexagrammidae_Hexagrammos	0	443
Cyclopteridae_Cyclopterus_lumpus	6	6	6	6	6	Recent		Cyclopteridae_Cyclopteridae	0	443
Liparidae_Liparis_pulchellus	6	6	6	6	6	Recent		Liparidae_Liparis	0	443
Cottidae_Cottus_carolinae	6	6	6	6	6	Recent		Cottidae_Cottus	0	443
Agonidae_Hypsagonus_quadricornis	6	6	6	6	6	Recent		Agonidae_Agonidae	0	443
Psychrolutidae_Psychrolutes_phrictus	7	7	7	7	7	Recent		Psychrolutidae_Psychrolutidae	0	443
Guildayichthys_carnegiei	7	7	7	7	7	NA		Guildayichthys_carnegiei	NA	NA
Mesopoma_planti	7	8	7	8	7.5	Visean		Palaeoniscidae_Mesopoma_planti	338	105
Mesopoma_carricki	6	6	6	6	6	Visean		Palaeoniscidae_Mesopoma_carricki	340.05	102.95
Ptycholepis_barboi	7	7	7	7	7	NA		Acrolepidae_Ptycholepis_barboi	NA	NA
Ptycholepis_priscus	8	8	8	8	8	NA		Acrolepidae_Ptycholepis_priscus	NA	NA
Pholidopleurus_ticinensis	12	12	12	12	12	NA		Pholidopleuridae_Pholidopleurus_ticinensis	NA	NA
Platysiagum_minus	7	8	7	8	7.5	NA		Platysiagidae_Platysiagum_minus	NA	NA
Meridensia_meridensis	5	6	5	6	5.5	NA		Perleididae_Meridensia_meridensis	NA	NA
Peltoperleidus_bellipinnis	5	6	5	6	5.5	NA		Perleididae_Peltoperleidus_bellipinnis	NA	NA
Perleidus_altolepis	6	6	6	6	6	Ladinian		Perleididae_Perleidus_altolepis	239	204
Daninia_spinosa	5	5	5	5	5	NA		Perleididae_Daninia_spinosa	NA	NA
Perleidus_woodwardi	9	9	9	9	9	NA		Perleididae_Perleidus_woodwardi	NA	NA
Luganoia_lepidosteoides	3	3	3	3	3	Carnian		Luganoiidae_Luganoia_lepidosteoides	235	208
Peltopleurus_lissocephalus	5	6	5	6	5.5	NA		Peltopleuridae_Peltopleurus_lissocephalus	NA	NA
Peltopleurus_rugosus	5	6	5	6	5.5	NA		Peltopleuridae_Peltopleurus_rugosus	NA	NA
Peripeltopleurus_vexillipinnis	5	6	5	6	5.5	NA		Peltopleuridae_Peripeltopleurus_vexillipinnis	NA	NA
Stegotrachelus_finlayi	12	12	12	12	12	Givetian		Stegotrachelidae_Stegotrachelus_finlayi	383	60
Tegeolepis_clarki	30	30	30	30	30	Famennian		Tegeolepis_clarki	361	82
Limnomis_delaneyi	10	12	10	12	11	Famennian		Limnomis_delaneyi	359	84
Australosomus	7	7	7	7	7	Induan		Australosomus_kochi	251	192
Birgeria_stensioei	20	20	20	20	20	Induan		Birgeria_stensioei	251	192
Boreosomus	8	8	8	8	8	Induan		Boreosomus_piveteaui	251	192
Cheirolepis_trailli	12	12	12	12	12	Eifelian		Cheirolepis_trailli	390	53
Cheirolepis_schultzei	13	13	13	13	13	Givetian		Cheirolepis_schultzei	372	71
Coccocephalus_wildi	0	0	0	0	0	NA		Coccocephalus_wildi	NA	NA
Glaucolepis_stensioei	15	15	15	15	15	NA		Glaucolepis_stensioei	NA	NA
Howqualepis_rostridens	13	13	13	13	13	Givetian		Howqualepis_rostridens	383	60
Mimipiscis_toombsi	12	12	12	12	12	Frasnian		Mimia_toombsi	372	71
Osorioichthys_marginis	17	17	17	17	17	Famennian		Osorioichthys_marginis	368	75
Cyranorhis_bergeraci	10	12	10	12	11	NA		Cyranorhis_bergeraci	NA	NA
Wendyichthys_dicksoni	12	13	12	13	12.5	Serpukhovian		Wendyichthys_dicksonii	318	125
Daedalichthys_higginsi	2	2	2	2	2	NA		Daedalichthys_higginsi	NA	NA
Helichthys_browni	1	1	1	1	1	NA		Helichthys_browni	NA	NA
Cionichthys_dunklei	1	1	1	1	1	NA		Cionichthys_dunklei	NA	NA
Pachycormus	40	40	40	40	40	Toarcian		Pachycormidae_Pachycormus_macropterus	176	267
Paramblypterus_decorus	9	9	9	9	9	NA		Amblypteridae_Paramblypterus_decorus	NA	NA
Paramblypterus_duvernoyi	8	8	8	8	8	NA		Amblypteridae_Paramblypterus_duvernoyi	NA	NA
Paramblypterus_gelberti	10	10	10	10	10	NA		Amblypteridae_Paramblypterus_gelberti	NA	NA
Beagiascus_pulcherrimus	14	15	14	15	14.5	NA		Beagiascus_pulcherrimus	NA	NA
Lineagruan_judithi	4	6	4	6	5	NA		Lineagruan_judithi	NA	NA
Lineagruan_snowyi	12	12	12	12	12	NA		Lineagruan_snowyi	NA	NA
Chondrosteus_acipenseroides	10	10	10	10	10	Hettangian		Chondrosteus_acipenseroides	191	252
Peipiaosteus_pani	5	5	5	5	5	NA		Peipiaosteus_pani	NA	NA
Protopsephurus_liui	3	3	3	3	3	Barremian		Protopsephurus_liui	125	318
Saurichthys_dawaziensis	1	1	1	1	1	Oxfordian		Saurichthys_dawaziensis	159.45	283.55
Saurichthys_madagascariensis	3	3	3	3	3	Oxfordian		Saurichthys_madagascariensis	159.45	283.55
Sinosaurichthys_longipectoralis	1	1	1	1	1	NA		Sinosaurichthys_longipectoralis	NA	NA
Sinosaurichthys_longimedialis	0	0	0	0	0	NA		Sinosaurichthys_longimedialis	NA	NA
Sinosaurichthys_minuta	0	0	0	0	0	NA		Sinosaurichthys_minuta	NA	NA
Belichthys_minimus	16	16	16	16	16	NA		Belichthys_minimus	NA	NA
Allolepidotus_belloti	10	10	10	10	10	NA		Allolepidotus_belloti	NA	NA
Sangiorgioichthys_sui	8	9	8	9	8.5	NA		Sangiorgioichthys_sui	NA	NA
Coelodus_subdiscus	2	2	2	2	2	NA		Pycnodontidae_Coelodus_subdiscus	NA	NA
Furo_trottii	9	9	9	9	9	NA		Caturidae_Furo_trottii	NA	NA
Luoxiongichthys_hyperdorsalis	4	8	4	8	6	NA		Luoxiongichthys_hyperdorsalis	NA	NA
Tomognathus_mordax	7	Inf	7	9	8	Cenomanian		Tomognathidae_Tomognathus_mordax	90	353
Laminospondylus_transversus	16	Inf	16	18	17	NA		Elopidae_Laminospondylus_transversus	NA	NA
Pavelichthys_daniltshenkoi	NA	NA	9	11	10	NA		Congridae_Pavelichthys_daniltshenkoi	NA	NA
Deutschenchelys_micklichi	NA	NA	10	12	11	NA		Moringuidae_Deutschenchelys_micklichi	NA	NA
Anguillavis_quadripinnis	12	Inf	12	14	13	NA		Anguvillavidae_Anguillavis_quadripinnis	NA	NA
Anguillavis_bathshebae	15	Inf	15	17	16	NA		Anguvillavidae_Anguillavis_bathshebae	NA	NA
Enchelurus_syriacus	8	Inf	8	10	9	NA		Anguvillavidae_Enchelurus_syriacus	NA	NA
Lycoptera_davidi	NA	NA	9	11	10	Hauterivian		Lycoptera_davidi	130	313
Eohiodon_falcatus	10	10	10	10	10	NA		Hiodontidae_Eohiodon_falcatus	NA	NA
Lycoptera_middendorffi	10	10	10	10	10	NA		Lycopteridae_Lycoptera_middendorffi	NA	NA
Leptolepis_sprattiformis	18	18	18	18	18	NA		Leptolepidae_Leptolepis_sprattiformis	NA	NA
Diplomystus_brevissimus	9	9	9	9	9	Ypresian		Ellimmichthyidae_Diplomystus_brevissimus	50	393
Rhombichthys_intoccabilis	6	Inf	6	8	7	NA		Paraclupeidae_Rhombichthys_intoccabilis	NA	NA
Knightia_eocaena	NA	NA	7	9	8	NA		Clupeidae_Knightia_eocaena	NA	NA
Knightia_alta	NA	NA	7	9	8	NA		Clupeidae_Knightia_alta	NA	NA
Enischnorhynchus_dallasensis	16	16	16	16	16	NA		Plethodidae_Enischnorhynchus_dallasensis	NA	NA
Esox_tiemani	11	12	11	12	15	NA		Esocidae_Esox_tiemani	NA	NA
Palaeoesox_fritzschi	6	6	6	6	6	NA		Palaeoesocidae_Palaeoesox_fritzschi	NA	NA
Britoichthys_marizalensis	7	7	7	7	7	NA		Britoichthys_marizalensis	NA	NA
Parenchodus_longipterygius	11	11	11	11	11	NA		Echodontidae_Parenchodus_longipterygius	NA	NA
Spaniodon_latus	15	16	15	16	15	NA		Spaniodon_latus	NA	NA
Oncorhynchus_ketopsis	16	16	16	16	16	NA		Salmonidae_Oncorhynchus_ketopsis	NA	NA
Carpathichtys_polonicus	7	7	7	9	8	NA		Alepocephalidae_Carpathichtys_polonicus	NA	NA
Gaidropsarus_pilleri	6	7	6	7	6.5	NA		Gadidae_Gaidropsarus_pilleri	NA	NA
Calotomus_preisli	7	7	7	7	7	NA		Scaridae_Calotomus_preisli	NA	NA
Antennarius_monodi	3	Inf	3	5	4	NA		Antennariidae_Antennarius_monodi	NA	NA
Archoplites_clarki	6	Inf	6	8	7	NA		Centrarchidae_Archoplites_clarki	NA	NA
Lepidocottus_aries	6	6	6	6	6	NA		Butidae_Lepidocottus_aries	NA	NA
Ottaviania_leptacanthus	7	Inf	7	9	8	NA		Lutjanidae_Ottaviania_leptacanthus	NA	NA
Frippia_labroiformis	6	6	6	6	6	NA		Frippia_labroiformis	NA	NA
Mene_purdyi	7	7	7	7	7	NA		Menidae_Mene_purdyi	NA	NA
Mene_rhombea	5	5	7	8	7.5	NA		Menidae_Mene_rhombea	NA	NA
Carangopsis_brevis	6	7	6	7	6.5	NA		Pomatomatidae_Carangopsis_brevis	NA	NA
Carangopsis_dorsalis	7	7	7	7	7	NA		Pomatomatidae_Carangopsis_dorsalis	NA	NA
Ductor_vestenae	5	5	5	5	5	NA		Ductoridae_Ductor_vestenae	NA	NA
Exellia_velifer	7	Inf	7	9	8	NA		Exelliidae_Exellia_velifer	NA	NA
Seriola_prisca	7	7	7	7	7	NA		Carangidae_Seriola_prisca	NA	NA
Vomeropsis_trurus	8	8	8	8	8	NA		Carangidae_Vomeropsis_trurus	NA	NA
Paratrachinotus_tenuiceps	6	7	6	7	6.5	NA		Trachinotidae_Paratrachinotus_tenuiceps	NA	NA
Psettopsis_subarcuatus	7	7	7	7	7	NA		Monodactylidae_Psettopsis_subarcuatus	NA	NA
Pasaichthys_pleuronectiformis	5	5	5	5	5	NA		Monodactylidae_Pasaichthys_pleuronectiformis	NA	NA
Amphistium_paradoxum	5	Inf	5	7	6	Ypresian		Amphistiida_Amphistium_paradoxum	49	394
Archaephippus_asper	8	8	8	8	8	NA		Ephippidae_Archaephippus_asper	NA	NA
Eoplatax_papilio	8	8	8	8	8	NA		Platacidae_Eoplatax_papilio	NA	NA
Scatophagus_frontalis	5	6	5	6	5.5	NA		Scatophagidae_Scatophagus_frontalis	NA	NA
Carangodes_cephalus	6	7	6	7	6.5	NA		Carangodidae_Carangodes_cephalus	NA	NA
Acanthonemus_subaureus	4	Inf	4	6	5	NA		Acanthuridae_Acanthonemus_subaureus	NA	NA
Glarithurus_friedmani	5	5	5	5	5	NA		Acanthuridae_Glarithurus_friedmani	NA	NA
Bellwoodilabrus_landinii	6	6	6	6	6	NA		Labridae_Bellwoodilabrus_landinii	NA	NA
Paraclinus_walkeri	7	7	7	7	7	NA		Labrisomidae_Paraclinus_walkeri	NA	NA
Neoclinus_nudus	6	6	6	6	6	NA		Labrisomidae_Neoclinus_nudus	NA	NA
Tripterygion_tripteronotus	6	6	6	6	6	NA		Tripterygiidae_Tripterygion_tripteronotus	NA	NA
Blenniidae_Stanulus_seychellensis	6	6	6	6	6	Recent		Blenniidae_Stanulus_seychellensis	0	443
Pseudauxides_speciosus	5	Inf	5	7	6	NA		Scombridae_Pseudauxides_speciosus	NA	NA
Godsilia_lanceolata	2	2	2	4	3	NA		Scombridae_Godsilia_lanceolata	NA	NA
Griphognathus_whithei	4	4	4	4	4	NA		Griphognathus_whithei	NA	NA
Onychodus_jandemarrai	1	1	1	1	1	Frasnian		Onychodus_jandemarrai	372.2	70.8
Diplocercides	0	0	0	0	0	Famennian		Diplocercides	358.9	84.1
Rhabdoderma	0	0	0	0	0	Serpukhovian		Rhabdoderma	323.2	119.8
Eusthenopterus_foordi	15	15	15	15	15	Frasnian		Eusthenopteridae_Eusthenopterus_foordi	372.2	70.8
Osteolepis_macrolepidotus	7	7	7	7	7	Emsian		Osteolepis_macrolepidotus	393	50
Osteolepidotus_panderi	4	4	4	4	4	NA		Osteolepidotus_panderi	NA	NA
Thursius_macrolepidotus	5	8	5	8	6.5	NA		Thursius_macrolepidotus	NA	NA
Thursius_pholidotus	8	8	8	8	8	NA		Thursius_pholidotus	NA	NA
Gyroptychius_milleri	8	8	8	8	8	Eifelian		Gyroptychius_milleri	387.7	55.3
Guiyu_oneiros	3	3	3	3	3	Ludfordian		Guiyu_oneiros	423	20
Kentuckia_deani	7	7	7	9	8	Tournaisian		Kentuckia_deani	NA	NA
Saurichthys_curionii	1	1	1	1	1	NA		Saurichthys_curionii	NA	NA
Saurichthys_costasquamosus	1	1	1	1	1	NA		Saurichthys_costasquamosus	NA	NA
Gornylistes_prodigiosus	2	Inf	2	4	3	Bartonian	Bannikov2008		NA	NA
Protacanthodes_nimesensis	5	Inf	5	7	6	Lutetian	Tyler2011		NA	NA
Prohollardia_avita	6	6	6	6	6	Chattian	Tyler1993		NA	NA
Avitoluvarus_eocaenicus	5	5	5	5	5	Bartonian	Bannikov2001		NA	NA
Heteronectes_chaneti	6	Inf	6	8	7	Ypresian	Friedman2012		NA	NA
Eolates_gracilis	7	8	7	8	7.5	Ypresian	Otero2004		NA	NA
Lateopisciculus_turrifumosus	5	6	5	6	5.5	Thanetian	Murray1996		NA	NA
Mcconichthys_longipinnis	6	6	6	6	6	Danian	Grande1988		NA	NA
Mahengichthys_singidaensis	2	Inf	2	4	3	Lutetian	Davis2013		NA	NA
Sorbinichthys_africanus	5	5	5	5	5	Cenomanian	Murray2011		NA	NA
Phareodus_encaustus	9	10	9	10	9.5	Lutetian	Guo-Qing1997		NA	NA
Brychaetus_muelleri	15	15	15	15	15	Ypresian	Roellig1974		NA	NA
Chauliopareion_mahengeense	7	9	7	9	8	Lutetian	Murray2005		NA	NA
Hiodon_consteniorum	8	8	8	8	8	Priabonian	Guo-Qing1994		NA	NA
Eohiodon_rosei	7	10	7	10	8.5	Ypresian	Guo-Qing1997		NA	NA
Eohiodon_woodruffi	8	10	8	10	9	Ypresian	Guo-Qing1997		NA	NA
Xixiaichthys_tongxinens	13	13	13	13	13	Barremian	Jiang-Yong2004		NA	NA
Paralycoptera_wui	NA	NA	12	14	13	Aptian	Xu2009		NA	NA
Anaethalion_angustus	14	15	14	15	14.5	Tithonian	Arratia1987		NA	NA
Anaethalion_knorri	21	21	21	21	21	Tithonian	Arratia1987		NA	NA
Crossognathus_danubiensis	21	21	21	21	21	Albian	Cavin2005		NA	NA
Gogosardina_coatesi	8	Inf	8	10	9	Frasnian	Choo2009		NA	NA
Mimipiscis_bartrami	9	Inf	9	11	10	Frasnian	Choo2012		NA	NA
Moythomasia_lineata	10	Inf	10	12	11	Givetian	Choo2015		NA	NA
Moythomasia_durgaringa	12	12	12	12	12	Frasnian	Choo2015		NA	NA
Fukangichthys_longidorsalis	7	Inf	7	9	8	Anisian	Xu2014		NA	NA
Scanilepis_dubia	9	11	9	11	10	Rhaetian	Xu2014		NA	NA
Evenkia_eunotoptera	6	6	6	6	6	Induan	Xu2014		NA	NA
Macrosemius_fourneti	8	8	8	8	8	Kimmeridgian	Ebert2016		NA	NA
Kyphosichthys_grandei	5	5	5	5	5	Anisian	Xu2012		NA	NA
Watsonulus_eugnathoides	12	14	12	14	13	Induan	Olsen1984		NA	NA
Semionotus_elegans	8	8	8	8	8	Hettangian	Olsen1991		NA	NA
Amblysemius	20	Inf	20	22	21	Tithonian	Lambers1994		NA	NA
Pachyamia_latimaxillaris	17	Inf	17	19	18	Cenomanian	Chalifa1982		NA	NA
Orthogonikleithrus_francogalliensis	12	12	12	12	12	Kimmeridgian	Konwert2016		NA	NA
Protopteridae_Protopterus_aethiopicus_annectens	NA	NA	NA	NA	NA	Recent	NA	NA	NA	NA
Pipidae_Xenopus_tropicalis	NA	NA	NA	NA	NA	Recent	NA	NA	NA	NA
Didelphidae_Monodelphis_domestica	NA	NA	NA	NA	NA	Recent	NA	NA	NA	NA
Muridae_Mus_musculus	NA	NA	NA	NA	NA	Recent	NA	NA	NA	NA
Hominidae_Homo_sapiens	NA	NA	NA	NA	NA	Recent	NA	NA	NA	NA
Polypteridae_Polypterus_ornatipinnis	NA	NA	NA	NA	NA	Recent	NA	NA	NA	NA
Lepisosteidae_Atractosteus_tropicus	NA	NA	NA	NA	NA	Recent	NA	NA	NA	NA
Lepisosteidae_Atractosteus_spatula	NA	NA	NA	NA	NA	Recent	NA	NA	NA	NA
Lepisosteidae_Lepisosteus_platostomus	NA	NA	NA	NA	NA	Recent	NA	NA	NA	NA
Lepisosteidae_Lepisosteus_oculatus	NA	NA	NA	NA	NA	Recent	NA	NA	NA	NA
Albulidae_Albula_glossodonta	NA	NA	NA	NA	NA	Recent	NA	NA	NA	NA
Muraenidae_Echidna_nebulosa_rhodochilus	NA	NA	NA	NA	NA	Recent	NA	NA	NA	NA
Ophichthidae_Ophichthus_cephalozona	NA	NA	NA	NA	NA	Recent	NA	NA	NA	NA
Arapaimidae_Heterotis_niloticus	NA	NA	NA	NA	NA	Recent	NA	NA	NA	NA
Notopteridae_Chitala_ornata	NA	NA	NA	NA	NA	Recent	NA	NA	NA	NA
Notopteridae_Chitala_chitala	NA	NA	NA	NA	NA	Recent	NA	NA	NA	NA
Mormyridae_Gnathonemus_petersii	NA	NA	NA	NA	NA	Recent	NA	NA	NA	NA
Clupeidae_Jenkinsia_lamprotaenia	NA	NA	NA	NA	NA	Recent	NA	NA	NA	NA
Alepocephalidae_Alepocephalus_agassizii	NA	NA	NA	NA	NA	Recent	NA	NA	NA	NA
Platytroctidae_Searsia_koefoedi	NA	NA	NA	NA	NA	Recent	NA	NA	NA	NA
Platytroctidae_Maulisia_microlepis	NA	NA	NA	NA	NA	Recent	NA	NA	NA	NA
Platytroctidae_Normichthys_operosus	NA	NA	NA	NA	NA	Recent	NA	NA	NA	NA
Gonorynchidae_Gonorynchus_greyi	NA	NA	NA	NA	NA	Recent	NA	NA	NA	NA
Gonorynchidae_Gonorynchus_forsteri	NA	NA	NA	NA	NA	Recent	NA	NA	NA	NA
Kneriidae_Phractolaemus_ansorgii	NA	NA	NA	NA	NA	Recent	NA	NA	NA	NA
Kneriidae_Cromeria_nilotica	NA	NA	NA	NA	NA	Recent	NA	NA	NA	NA
Kneriidae_Parakneria_sp	NA	NA	NA	NA	NA	Recent	NA	NA	NA	NA
Botiidae_Botia_sp	NA	NA	NA	NA	NA	Recent	NA	NA	NA	NA
Cobitidae_Cobitis_lutheri	NA	NA	NA	NA	NA	Recent	NA	NA	NA	NA
Nemacheilidae_Barbatula_barbatula	NA	NA	NA	NA	NA	Recent	NA	NA	NA	NA
Nemacheilidae_Traccatichthys_pulcher	NA	NA	NA	NA	NA	Recent	NA	NA	NA	NA
Apteronotidae_Apteronotus_albifrons	NA	NA	NA	NA	NA	Recent	NA	NA	NA	NA
Sternopygidae_Sternopygus_macrurus	NA	NA	NA	NA	NA	Recent	NA	NA	NA	NA
Rhamphichthyidae_Gymnorhamphichthys_petiti	NA	NA	NA	NA	NA	Recent	NA	NA	NA	NA
Rhamphichthyidae_Rhamphichthys_sp	NA	NA	NA	NA	NA	Recent	NA	NA	NA	NA
Sternopygidae_Eigenmannia_macrops	NA	NA	NA	NA	NA	Recent	NA	NA	NA	NA
Ctenoluciidae_Boulengerella_maculata	NA	NA	NA	NA	NA	Recent	NA	NA	NA	NA
Chilodontidae_Chilodus_punctatus	NA	NA	NA	NA	NA	Recent	NA	NA	NA	NA
Crenuchidae_Characidium_pterostictum	NA	NA	NA	NA	NA	Recent	NA	NA	NA	NA
Alestidae_Phenacogrammus_interruptus	NA	NA	NA	NA	NA	Recent	NA	NA	NA	NA
Hepsetidae_Hepsetus_odoe	NA	NA	NA	NA	NA	Recent	NA	NA	NA	NA
Erythrinidae_Hoplias_sp	NA	NA	NA	NA	NA	Recent	NA	NA	NA	NA
Cynodontidae_Hydrolycus_scomberoides	NA	NA	NA	NA	NA	Recent	NA	NA	NA	NA
Serrasalmidae_Pygocentrus_nattereri	NA	NA	NA	NA	NA	Recent	NA	NA	NA	NA
Prochilodontidae_Prochilodus_magdalenae_lineatus	NA	NA	NA	NA	NA	Recent	NA	NA	NA	NA
Prochilodontidae_Semaprochilodus_insignis	NA	NA	NA	NA	NA	Recent	NA	NA	NA	NA
Lebiasinidae_Pyrrhulina_australis	NA	NA	NA	NA	NA	Recent	NA	NA	NA	NA
Chalceidae_Chalceus_macrolepidotus	NA	NA	NA	NA	NA	Recent	NA	NA	NA	NA
Triportheidae_Triportheus_nematurus	NA	NA	NA	NA	NA	Recent	NA	NA	NA	NA
Acestrorhynchidae_Acestrorhynchus_falcatus	NA	NA	NA	NA	NA	Recent	NA	NA	NA	NA
Characidae_Spintherobolus_ankoseion	NA	NA	NA	NA	NA	Recent	NA	NA	NA	NA
Characidae_Bryconamericus_emperador	NA	NA	NA	NA	NA	Recent	NA	NA	NA	NA
Characidae_Markiana_nigripinnis	NA	NA	NA	NA	NA	Recent	NA	NA	NA	NA
Characidae_Nematobrycon_palmeri	NA	NA	NA	NA	NA	Recent	NA	NA	NA	NA
Callichthyidae_Corydoras_aurofrenatus	NA	NA	NA	NA	NA	Recent	NA	NA	NA	NA
Horabagridae_Horabagrus_brachysoma	NA	NA	NA	NA	NA	Recent	NA	NA	NA	NA
Cetopsidae_Helogenes_marmoratus	NA	NA	NA	NA	NA	Recent	NA	NA	NA	NA
Ictaluridae_Ameiurus_natalis	NA	NA	NA	NA	NA	Recent	NA	NA	NA	NA
Anchariidae_Gogo_arcuatus	NA	NA	NA	NA	NA	Recent	NA	NA	NA	NA
Ariidae_Ariopsis_felis_seemanni	NA	NA	NA	NA	NA	Recent	NA	NA	NA	NA
Claroteidae_Chrysichthys_sp	NA	NA	NA	NA	NA	Recent	NA	NA	NA	NA
Claroteidae_Chrysichthys_dendrophorus	NA	NA	NA	NA	NA	Recent	NA	NA	NA	NA
Heptapteridae_Goeldiella_eques	NA	NA	NA	NA	NA	Recent	NA	NA	NA	NA
Pseudopimelodidae_Pseudopimelodus_mangurus	NA	NA	NA	NA	NA	Recent	NA	NA	NA	NA
Pimelodidae_Brachyplatystoma_filamentosum	NA	NA	NA	NA	NA	Recent	NA	NA	NA	NA
Lepidogalaxiidae_Lepidogalaxias_salamandroides	NA	NA	NA	NA	NA	Recent	NA	NA	NA	NA
Argentinidae_Argentina_striata	NA	NA	NA	NA	NA	Recent	NA	NA	NA	NA
Galaxiidae_Aplochiton_taeniatus	NA	NA	NA	NA	NA	Recent	NA	NA	NA	NA
Galaxiidae_Galaxiella_nigrostriata	NA	NA	NA	NA	NA	Recent	NA	NA	NA	NA
Galaxiidae_Brachygalaxias_bullocki	NA	NA	NA	NA	NA	Recent	NA	NA	NA	NA
Salmonidae_Parahucho_perryi	NA	NA	NA	NA	NA	Recent	NA	NA	NA	NA
Retropinnidae_Stokellia_anisodon	NA	NA	NA	NA	NA	Recent	NA	NA	NA	NA
Salangidae_Neosalanx_jordani	NA	NA	NA	NA	NA	Recent	NA	NA	NA	NA
Salangidae_Salanx_cuvieri	NA	NA	NA	NA	NA	Recent	NA	NA	NA	NA
Salangidae_Leucosoma_reevesii	NA	NA	NA	NA	NA	Recent	NA	NA	NA	NA
Phosichthyidae_Polymetme_corythaeola_sp	NA	NA	NA	NA	NA	Recent	NA	NA	NA	NA
Sternoptychidae_Polyipnus_spinifer	NA	NA	NA	NA	NA	Recent	NA	NA	NA	NA
Sternoptychidae_Argyropelecus_affinis	NA	NA	NA	NA	NA	Recent	NA	NA	NA	NA
Sternoptychidae_Sternoptyx_sp	NA	NA	NA	NA	NA	Recent	NA	NA	NA	NA
Stomiidae_Chauliodus_sloani	NA	NA	NA	NA	NA	Recent	NA	NA	NA	NA
Stomiidae_Borostomias_antarcticus	NA	NA	NA	NA	NA	Recent	NA	NA	NA	NA
Stomiidae_Neonesthes_capensis	NA	NA	NA	NA	NA	Recent	NA	NA	NA	NA
Stomiidae_Heterophotus_ophistoma	NA	NA	NA	NA	NA	Recent	NA	NA	NA	NA
Stomiidae_Rhadinesthes_decimus	NA	NA	NA	NA	NA	Recent	NA	NA	NA	NA
Stomiidae_Astronesthes_leucopogon	NA	NA	NA	NA	NA	Recent	NA	NA	NA	NA
Stomiidae_Photostomias_guernei	NA	NA	NA	NA	NA	Recent	NA	NA	NA	NA
Ateleopodidae_Ijimaia_loppei	NA	NA	NA	NA	NA	Recent	NA	NA	NA	NA
Synodontidae_Synodus_variegatus	NA	NA	NA	NA	NA	Recent	NA	NA	NA	NA
Pseudotrichonotidae_Pseudotrichonotus_altivelis	NA	NA	NA	NA	NA	Recent	NA	NA	NA	NA
Synodontidae_Saurida_undosquamis	NA	NA	NA	NA	NA	Recent	NA	NA	NA	NA
Ipnopidae_Bathypterois_grallator	NA	NA	NA	NA	NA	Recent	NA	NA	NA	NA
Scopelarchidae_Benthalbella_dentata	NA	NA	NA	NA	NA	Recent	NA	NA	NA	NA
Scopelarchidae_Benthalbella_infans	NA	NA	NA	NA	NA	Recent	NA	NA	NA	NA
Scopelarchidae_Scopelarchus_sp	NA	NA	NA	NA	NA	Recent	NA	NA	NA	NA
Chlorophthalmidae_Parasudis_truculenta	NA	NA	NA	NA	NA	Recent	NA	NA	NA	NA
Notosudidae_Ahliesaurus_berryi	NA	NA	NA	NA	NA	Recent	NA	NA	NA	NA
Notosudidae_Scopelosaurus_lepidus	NA	NA	NA	NA	NA	Recent	NA	NA	NA	NA
Alepisauridae_Alepisaurus_brevirostris	NA	NA	NA	NA	NA	Recent	NA	NA	NA	NA
Paralepididae_Lestidiops_jayakari	NA	NA	NA	NA	NA	Recent	NA	NA	NA	NA
Evermannellidae_Coccorella_atlantica	NA	NA	NA	NA	NA	Recent	NA	NA	NA	NA
Paralepididae_Notolepis_coatsi	NA	NA	NA	NA	NA	Recent	NA	NA	NA	NA
Paralepididae_Magnisudis_prionosa	NA	NA	NA	NA	NA	Recent	NA	NA	NA	NA
Neoscopelidae_Neoscopelus_microchir	NA	NA	NA	NA	NA	Recent	NA	NA	NA	NA
Neoscopelidae_Scopelengys_sp	NA	NA	NA	NA	NA	Recent	NA	NA	NA	NA
Myctophidae_Notolychnus_valdiviae	NA	NA	NA	NA	NA	Recent	NA	NA	NA	NA
Myctophidae_Lobianchia_gemellarii	NA	NA	NA	NA	NA	Recent	NA	NA	NA	NA
Myctophidae_Lepidophanes_guentheri	NA	NA	NA	NA	NA	Recent	NA	NA	NA	NA
Myctophidae_Ceratoscopelus_maderensis	NA	NA	NA	NA	NA	Recent	NA	NA	NA	NA
Myctophidae_Ceratoscopelus_warmingii	NA	NA	NA	NA	NA	Recent	NA	NA	NA	NA
Myctophidae_Stenobrachius_leucopsarus	NA	NA	NA	NA	NA	Recent	NA	NA	NA	NA
Myctophidae_Nannobrachium_lineatum	NA	NA	NA	NA	NA	Recent	NA	NA	NA	NA
Myctophidae_Lampanyctus_jordani	NA	NA	NA	NA	NA	Recent	NA	NA	NA	NA
Myctophidae_Notoscopelus_caudispinosus_resplendens	NA	NA	NA	NA	NA	Recent	NA	NA	NA	NA
Myctophidae_Gymnoscopelus_nicholsi	NA	NA	NA	NA	NA	Recent	NA	NA	NA	NA
Myctophidae_Gymnoscopelus_opisthopterus	NA	NA	NA	NA	NA	Recent	NA	NA	NA	NA
Myctophidae_Gymnoscopelus_braueri	NA	NA	NA	NA	NA	Recent	NA	NA	NA	NA
Myctophidae_Diaphus_sp	NA	NA	NA	NA	NA	Recent	NA	NA	NA	NA
Myctophidae_Symbolophorus_californiensis	NA	NA	NA	NA	NA	Recent	NA	NA	NA	NA
Myctophidae_Diaphus_rafinesquii	NA	NA	NA	NA	NA	Recent	NA	NA	NA	NA
Myctophidae_Electrona_antarctica	NA	NA	NA	NA	NA	Recent	NA	NA	NA	NA
Myctophidae_Protomyctophum_choriodon	NA	NA	NA	NA	NA	Recent	NA	NA	NA	NA
Myctophidae_Krefftichthys_anderssoni	NA	NA	NA	NA	NA	Recent	NA	NA	NA	NA
Myctophidae_Tarletonbeania_crenularis	NA	NA	NA	NA	NA	Recent	NA	NA	NA	NA
Myctophidae_Symbolophorus_evermanni	NA	NA	NA	NA	NA	Recent	NA	NA	NA	NA
Myctophidae_Hygophum_hygomii	NA	NA	NA	NA	NA	Recent	NA	NA	NA	NA
Myctophidae_Hygophum_proximum	NA	NA	NA	NA	NA	Recent	NA	NA	NA	NA
Lophotidae_Lophotus_lacepede	NA	NA	NA	NA	NA	Recent	NA	NA	NA	NA
Regalecidae_Regalecus_glesne	NA	NA	NA	NA	NA	Recent	NA	NA	NA	NA
Trachipteridae_Desmodema_polystictum	NA	NA	NA	NA	NA	Recent	NA	NA	NA	NA
Trachipteridae_Zu_cristatus	NA	NA	NA	NA	NA	Recent	NA	NA	NA	NA
Trachipteridae_Trachipterus_arcticus	NA	NA	NA	NA	NA	Recent	NA	NA	NA	NA
Amblyopsidae_Speoplatyrhinus_poulsoni	NA	NA	NA	NA	NA	Recent	NA	NA	NA	NA
Amblyopsidae_Typhlichthys_rosae	NA	NA	NA	NA	NA	Recent	NA	NA	NA	NA
Zenionidae_Cyttomimus_affinis	NA	NA	NA	NA	NA	Recent	NA	NA	NA	NA
Parazenidae_Cyttopsis_rosea	NA	NA	NA	NA	NA	Recent	NA	NA	NA	NA
Zeidae_Zenopsis_conchifer	NA	NA	NA	NA	NA	Recent	NA	NA	NA	NA
Merlucciidae_Merluccius_bilinearis	NA	NA	NA	NA	NA	Recent	NA	NA	NA	NA
Macrouridae_Nezumia_liolepis	NA	NA	NA	NA	NA	Recent	NA	NA	NA	NA
Macrouridae_Nezumia_bairdii	NA	NA	NA	NA	NA	Recent	NA	NA	NA	NA
Macrouridae_Nezumia_aequalis	NA	NA	NA	NA	NA	Recent	NA	NA	NA	NA
Macrouridae_Macrourus_sp	NA	NA	NA	NA	NA	Recent	NA	NA	NA	NA
Macrouridae_Coelorinchus_caelorhincus	NA	NA	NA	NA	NA	Recent	NA	NA	NA	NA
Macrouridae_Coryphaenoides_rupestris	NA	NA	NA	NA	NA	Recent	NA	NA	NA	NA
Macrouridae_Coryphaenoides_cinereus	NA	NA	NA	NA	NA	Recent	NA	NA	NA	NA
Macrouridae_Coryphaenoides_acrolepis	NA	NA	NA	NA	NA	Recent	NA	NA	NA	NA
Macrouridae_Albatrossia_pectoralis	NA	NA	NA	NA	NA	Recent	NA	NA	NA	NA
Muraenolepididae_Muraenolepis_marmorata	NA	NA	NA	NA	NA	Recent	NA	NA	NA	NA
Moridae_Physiculus_fulvus	NA	NA	NA	NA	NA	Recent	NA	NA	NA	NA
Moridae_Laemonema_barbatulum	NA	NA	NA	NA	NA	Recent	NA	NA	NA	NA
Moridae_Antimora_microlepis	NA	NA	NA	NA	NA	Recent	NA	NA	NA	NA
Phycidae_Phycis_chesteri	NA	NA	NA	NA	NA	Recent	NA	NA	NA	NA
Phycidae_Urophycis_regia	NA	NA	NA	NA	NA	Recent	NA	NA	NA	NA
Lotidae_Enchelyopus_cimbrius	NA	NA	NA	NA	NA	Recent	NA	NA	NA	NA
Lotidae_Gaidropsarus_argentatus	NA	NA	NA	NA	NA	Recent	NA	NA	NA	NA
Gadidae_Micromesistius_poutassou	NA	NA	NA	NA	NA	Recent	NA	NA	NA	NA
Gadidae_Gadus_chalcogrammus	NA	NA	NA	NA	NA	Recent	NA	NA	NA	NA
Gadidae_Microgadus_proximus	NA	NA	NA	NA	NA	Recent	NA	NA	NA	NA
Gadidae_Pollachius_virens	NA	NA	NA	NA	NA	Recent	NA	NA	NA	NA
Gadidae_Merlangius_merlangus	NA	NA	NA	NA	NA	Recent	NA	NA	NA	NA
Gadidae_Gadus_ogac	NA	NA	NA	NA	NA	Recent	NA	NA	NA	NA
Polymixiidae_Polymixia_lowei	NA	NA	NA	NA	NA	Recent	NA	NA	NA	NA
Diretmidae_Diretmichthys_parini	NA	NA	NA	NA	NA	Recent	NA	NA	NA	NA
Anomalopidae_Anomalops_katoptron	NA	NA	NA	NA	NA	Recent	NA	NA	NA	NA
Trachichthyidae_Aulotrachichthys_prosthemius	NA	NA	NA	NA	NA	Recent	NA	NA	NA	NA
Berycidae_Centroberyx_druzhinini	NA	NA	NA	NA	NA	Recent	NA	NA	NA	NA
Melamphaidae_Scopeloberyx_sp	NA	NA	NA	NA	NA	Recent	NA	NA	NA	NA
Melamphaidae_Melamphaes_lugubris_polylepis	NA	NA	NA	NA	NA	Recent	NA	NA	NA	NA
Stephanoberycidae_Acanthochaenus_luetkenii	NA	NA	NA	NA	NA	Recent	NA	NA	NA	NA
Cetomimidae_Gyrinomimus_bruuni	NA	NA	NA	NA	NA	Recent	NA	NA	NA	NA
Cetomimidae_Gyrinomimus_parri_sp	NA	NA	NA	NA	NA	Recent	NA	NA	NA	NA
Holocentridae_Ostichthys_trachypoma	NA	NA	NA	NA	NA	Recent	NA	NA	NA	NA
Holocentridae_Plectrypops_lima	NA	NA	NA	NA	NA	Recent	NA	NA	NA	NA
Holocentridae_Plectrypops_retrospinis	NA	NA	NA	NA	NA	Recent	NA	NA	NA	NA
Holocentridae_Myripristis_murdjan	NA	NA	NA	NA	NA	Recent	NA	NA	NA	NA
Holocentridae_Myripristis_violacea	NA	NA	NA	NA	NA	Recent	NA	NA	NA	NA
Holocentridae_Myripristis_vittata	NA	NA	NA	NA	NA	Recent	NA	NA	NA	NA
Holocentridae_Myripristis_hexagona	NA	NA	NA	NA	NA	Recent	NA	NA	NA	NA
Holocentridae_Myripristis_berndti	NA	NA	NA	NA	NA	Recent	NA	NA	NA	NA
Holocentridae_Sargocentron_caudimaculatum	NA	NA	NA	NA	NA	Recent	NA	NA	NA	NA
Holocentridae_Sargocentron_tiere	NA	NA	NA	NA	NA	Recent	NA	NA	NA	NA
Holocentridae_Sargocentron_cornutum	NA	NA	NA	NA	NA	Recent	NA	NA	NA	NA
Holocentridae_Neoniphon_marianus	NA	NA	NA	NA	NA	Recent	NA	NA	NA	NA
Holocentridae_Sargocentron_coruscum	NA	NA	NA	NA	NA	Recent	NA	NA	NA	NA
Holocentridae_Sargocentron_vexillarium	NA	NA	NA	NA	NA	Recent	NA	NA	NA	NA
Holocentridae_Neoniphon_argenteus	NA	NA	NA	NA	NA	Recent	NA	NA	NA	NA
Holocentridae_Neoniphon_opercularis	NA	NA	NA	NA	NA	Recent	NA	NA	NA	NA
Holocentridae_Neoniphon_sammara	NA	NA	NA	NA	NA	Recent	NA	NA	NA	NA
Bythitidae_Diancistrus_sp	NA	NA	NA	NA	NA	Recent	NA	NA	NA	NA
Bythitidae_Dinematichthys_iluocoeteoides	NA	NA	NA	NA	NA	Recent	NA	NA	NA	NA
Bythitidae_Brosmophycis_marginata	NA	NA	NA	NA	NA	Recent	NA	NA	NA	NA
Bythitidae_Bidenichthys_capensis	NA	NA	NA	NA	NA	Recent	NA	NA	NA	NA
Bythitidae_Cataetyx_rubrirostris_lepidogenys	NA	NA	NA	NA	NA	Recent	NA	NA	NA	NA
Aphyonidae_Barathronus_maculatus	NA	NA	NA	NA	NA	Recent	NA	NA	NA	NA
Bythitidae_Brosmophyciops_pautzkei	NA	NA	NA	NA	NA	Recent	NA	NA	NA	NA
Bythitidae_Diplacanthopoma_brunnea	NA	NA	NA	NA	NA	Recent	NA	NA	NA	NA
Bythitidae_Diplacanthopoma_brachysoma	NA	NA	NA	NA	NA	Recent	NA	NA	NA	NA
Ophidiidae_Brotula_barbata	NA	NA	NA	NA	NA	Recent	NA	NA	NA	NA
Ophidiidae_Petrotyx_sanguineus	NA	NA	NA	NA	NA	Recent	NA	NA	NA	NA
Ophidiidae_Bassogigas_gillii	NA	NA	NA	NA	NA	Recent	NA	NA	NA	NA
Carapidae_Carapus_bermudensis	NA	NA	NA	NA	NA	Recent	NA	NA	NA	NA
Carapidae_Pyramodon_ventralis	NA	NA	NA	NA	NA	Recent	NA	NA	NA	NA
Carapidae_Onuxodon_parvibrachium	NA	NA	NA	NA	NA	Recent	NA	NA	NA	NA
Ophidiidae_Lamprogrammus_niger	NA	NA	NA	NA	NA	Recent	NA	NA	NA	NA
Ophidiidae_Brotulotaenia_crassa	NA	NA	NA	NA	NA	Recent	NA	NA	NA	NA
Ophidiidae_Brotulotaenia_nigra	NA	NA	NA	NA	NA	Recent	NA	NA	NA	NA
Ophidiidae_Dicrolene_introniger	NA	NA	NA	NA	NA	Recent	NA	NA	NA	NA
Ophidiidae_Neobythites_gilli	NA	NA	NA	NA	NA	Recent	NA	NA	NA	NA
Ophidiidae_Lepophidium_brevibarbe	NA	NA	NA	NA	NA	Recent	NA	NA	NA	NA
Ophidiidae_Lepophidium_jeannae	NA	NA	NA	NA	NA	Recent	NA	NA	NA	NA
Ophidiidae_Chilara_taylori	NA	NA	NA	NA	NA	Recent	NA	NA	NA	NA
Ophidiidae_Ophidion_robinsi	NA	NA	NA	NA	NA	Recent	NA	NA	NA	NA
Ophidiidae_Ophidion_josephi	NA	NA	NA	NA	NA	Recent	NA	NA	NA	NA
Batrachoididae_Porichthys_plectrodon	NA	NA	NA	NA	NA	Recent	NA	NA	NA	NA
Batrachoididae_Batrachoides_pacifici	NA	NA	NA	NA	NA	Recent	NA	NA	NA	NA
Batrachoididae_Sanopus_sp	NA	NA	NA	NA	NA	Recent	NA	NA	NA	NA
Batrachoididae_Opsanus_pardus	NA	NA	NA	NA	NA	Recent	NA	NA	NA	NA
Batrachoididae_Opsanus_beta	NA	NA	NA	NA	NA	Recent	NA	NA	NA	NA
Kurtidae_Kurtus_gulliveri	NA	NA	NA	NA	NA	Recent	NA	NA	NA	NA
Apogonidae_Pseudamia_gelatinosa	NA	NA	NA	NA	NA	Recent	NA	NA	NA	NA
Apogonidae_Gymnapogon_urospilotus	NA	NA	NA	NA	NA	Recent	NA	NA	NA	NA
Apogonidae_Fowleria_aurita	NA	NA	NA	NA	NA	Recent	NA	NA	NA	NA
Apogonidae_Cercamia_eremia	NA	NA	NA	NA	NA	Recent	NA	NA	NA	NA
Apogonidae_Phaeoptyx_pigmentaria	NA	NA	NA	NA	NA	Recent	NA	NA	NA	NA
Apogonidae_Astrapogon_puncticulatus	NA	NA	NA	NA	NA	Recent	NA	NA	NA	NA
Apogonidae_Astrapogon_stellatus	NA	NA	NA	NA	NA	Recent	NA	NA	NA	NA
Apogonidae_Rhabdamia_cypselura	NA	NA	NA	NA	NA	Recent	NA	NA	NA	NA
Apogonidae_Nectamia_bandanensis	NA	NA	NA	NA	NA	Recent	NA	NA	NA	NA
Apogonidae_Nectamia_fusca	NA	NA	NA	NA	NA	Recent	NA	NA	NA	NA
Apogonidae_Pristiapogon_exostigma	NA	NA	NA	NA	NA	Recent	NA	NA	NA	NA
Apogonidae_Sphaeramia_orbicularis	NA	NA	NA	NA	NA	Recent	NA	NA	NA	NA
Apogonidae_Ostorhinchus_cookii	NA	NA	NA	NA	NA	Recent	NA	NA	NA	NA
Apogonidae_Cheilodipterus_isostigmus	NA	NA	NA	NA	NA	Recent	NA	NA	NA	NA
Apogonidae_Pterapogon_kauderni	NA	NA	NA	NA	NA	Recent	NA	NA	NA	NA
Apogonidae_Archamia_biguttata	NA	NA	NA	NA	NA	Recent	NA	NA	NA	NA
Apogonidae_Ostorhinchus_lateralis	NA	NA	NA	NA	NA	Recent	NA	NA	NA	NA
Apogonidae_Cheilodipterus_quinquelineatus	NA	NA	NA	NA	NA	Recent	NA	NA	NA	NA
Odontobutidae_Odontobutis_potamophila	NA	NA	NA	NA	NA	Recent	NA	NA	NA	NA
Odontobutidae_Perccottus_glenii	NA	NA	NA	NA	NA	Recent	NA	NA	NA	NA
Eleotridae_Oxyeleotris_selheimi	NA	NA	NA	NA	NA	Recent	NA	NA	NA	NA
Eleotridae_Ophiocara_porocephala	NA	NA	NA	NA	NA	Recent	NA	NA	NA	NA
Eleotridae_Dormitator_maculatus	NA	NA	NA	NA	NA	Recent	NA	NA	NA	NA
Gobiidae_Gnatholepis_anjerensis	NA	NA	NA	NA	NA	Recent	NA	NA	NA	NA
Gobiidae_Periophthalmus_kalolo	NA	NA	NA	NA	NA	Recent	NA	NA	NA	NA
Gobiidae_Lepidogobius_lepidus	NA	NA	NA	NA	NA	Recent	NA	NA	NA	NA
Gobiidae_Ctenogobius_boleosoma	NA	NA	NA	NA	NA	Recent	NA	NA	NA	NA
Gobiidae_Gnatholepis_cauerensis	NA	NA	NA	NA	NA	Recent	NA	NA	NA	NA
Gobiidae_Evorthodus_lyricus	NA	NA	NA	NA	NA	Recent	NA	NA	NA	NA
Gobiidae_Bathygobius_mystacium	NA	NA	NA	NA	NA	Recent	NA	NA	NA	NA
Gobiidae_Psammogobius_biocellatus	NA	NA	NA	NA	NA	Recent	NA	NA	NA	NA
Gobiidae_Stonogobiops_nematodes	NA	NA	NA	NA	NA	Recent	NA	NA	NA	NA
Gobiidae_Amblygobius_decussatus	NA	NA	NA	NA	NA	Recent	NA	NA	NA	NA
Gobiidae_Bollmannia_communis	NA	NA	NA	NA	NA	Recent	NA	NA	NA	NA
Gobiidae_Elacatinus_oceanops	NA	NA	NA	NA	NA	Recent	NA	NA	NA	NA
Gobiidae_Risor_ruber	NA	NA	NA	NA	NA	Recent	NA	NA	NA	NA
Gobiidae_Amblygobius_phalaena	NA	NA	NA	NA	NA	Recent	NA	NA	NA	NA
Gobiidae_Valenciennea_strigata	NA	NA	NA	NA	NA	Recent	NA	NA	NA	NA
Gobiidae_Valenciennea_puellaris	NA	NA	NA	NA	NA	Recent	NA	NA	NA	NA
Gobiidae_Priolepis_cincta	NA	NA	NA	NA	NA	Recent	NA	NA	NA	NA
Gobiidae_Priolepis_hipoliti	NA	NA	NA	NA	NA	Recent	NA	NA	NA	NA
Gobiidae_Lythrypnus_dalli	NA	NA	NA	NA	NA	Recent	NA	NA	NA	NA
Gobiidae_Trimma_caesiura	NA	NA	NA	NA	NA	Recent	NA	NA	NA	NA
Gobiidae_Trimma_haima	NA	NA	NA	NA	NA	Recent	NA	NA	NA	NA
Gobiidae_Trimma_okinawae	NA	NA	NA	NA	NA	Recent	NA	NA	NA	NA
Gobiidae_Caffrogobius_caffer	NA	NA	NA	NA	NA	Recent	NA	NA	NA	NA
Gobiidae_Caffrogobius_saldanha	NA	NA	NA	NA	NA	Recent	NA	NA	NA	NA
Microdesmidae_Nemateleotris_magnifica	NA	NA	NA	NA	NA	Recent	NA	NA	NA	NA
Microdesmidae_Ptereleotris_evides	NA	NA	NA	NA	NA	Recent	NA	NA	NA	NA
Microdesmidae_Ptereleotris_microlepis	NA	NA	NA	NA	NA	Recent	NA	NA	NA	NA
Microdesmidae_Gunnellichthys_monostigma	NA	NA	NA	NA	NA	Recent	NA	NA	NA	NA
Microdesmidae_Cerdale_floridana	NA	NA	NA	NA	NA	Recent	NA	NA	NA	NA
Microdesmidae_Microdesmus_bahianus	NA	NA	NA	NA	NA	Recent	NA	NA	NA	NA
Gobiidae_Eviota_prasites	NA	NA	NA	NA	NA	Recent	NA	NA	NA	NA
Gobiidae_Paragobiodon_modestus	NA	NA	NA	NA	NA	Recent	NA	NA	NA	NA
Gobiidae_Gobiodon_quinquestrigatus	NA	NA	NA	NA	NA	Recent	NA	NA	NA	NA
Gobiidae_Eviota_saipanensis	NA	NA	NA	NA	NA	Recent	NA	NA	NA	NA
Gobiidae_Eviota_albolineata	NA	NA	NA	NA	NA	Recent	NA	NA	NA	NA
Gobiidae_Cryptocentrus_sp	NA	NA	NA	NA	NA	Recent	NA	NA	NA	NA
Gobiidae_Istigobius_ornatus	NA	NA	NA	NA	NA	Recent	NA	NA	NA	NA
Gobiidae_Istigobius_decoratus	NA	NA	NA	NA	NA	Recent	NA	NA	NA	NA
Gobiidae_Cabillus_lacertops	NA	NA	NA	NA	NA	Recent	NA	NA	NA	NA
Gobiidae_Oplopomus_oplopomus	NA	NA	NA	NA	NA	Recent	NA	NA	NA	NA
Gobiidae_Asterropteryx_semipunctata	NA	NA	NA	NA	NA	Recent	NA	NA	NA	NA
Gobiidae_Amblyeleotris_guttata	NA	NA	NA	NA	NA	Recent	NA	NA	NA	NA
Gobiidae_Amblyeleotris_wheeleri	NA	NA	NA	NA	NA	Recent	NA	NA	NA	NA
Gobiidae_Ctenogobiops_crocineus	NA	NA	NA	NA	NA	Recent	NA	NA	NA	NA
Gobiidae_Vanderhorstia_ornatissima	NA	NA	NA	NA	NA	Recent	NA	NA	NA	NA
Gobiidae_Amblyeleotris_gymnocephala	NA	NA	NA	NA	NA	Recent	NA	NA	NA	NA
Gobiidae_Fusigobius_inframaculatus	NA	NA	NA	NA	NA	Recent	NA	NA	NA	NA
Gobiidae_Fusigobius_duospilus	NA	NA	NA	NA	NA	Recent	NA	NA	NA	NA
Gobiidae_Fusigobius_neophytus	NA	NA	NA	NA	NA	Recent	NA	NA	NA	NA
Gobiidae_Lophogobius_cyprinoides	NA	NA	NA	NA	NA	Recent	NA	NA	NA	NA
Gobiidae_Coryphopterus_glaucofraenum	NA	NA	NA	NA	NA	Recent	NA	NA	NA	NA
Gobiidae_Coryphopterus_personatus	NA	NA	NA	NA	NA	Recent	NA	NA	NA	NA
Dactylopteridae_Dactyloptena_orientalis	NA	NA	NA	NA	NA	Recent	NA	NA	NA	NA
Dactylopteridae_Dactyloptena_gilberti	NA	NA	NA	NA	NA	Recent	NA	NA	NA	NA
Dactylopteridae_Dactyloptena_peterseni	NA	NA	NA	NA	NA	Recent	NA	NA	NA	NA
Centriscidae_Aeoliscus_strigatus	NA	NA	NA	NA	NA	Recent	NA	NA	NA	NA
Centriscidae_Macroramphosus_gracilis	NA	NA	NA	NA	NA	Recent	NA	NA	NA	NA
Centriscidae_Macroramphosus_scolopax	NA	NA	NA	NA	NA	Recent	NA	NA	NA	NA
Fistulariidae_Fistularia_commersonii	NA	NA	NA	NA	NA	Recent	NA	NA	NA	NA
Mullidae_Upeneus_parvus	NA	NA	NA	NA	NA	Recent	NA	NA	NA	NA
Mullidae_Upeneus_moluccensis	NA	NA	NA	NA	NA	Recent	NA	NA	NA	NA
Mullidae_Mulloidichthys_flavolineatus	NA	NA	NA	NA	NA	Recent	NA	NA	NA	NA
Mullidae_Pseudupeneus_maculatus	NA	NA	NA	NA	NA	Recent	NA	NA	NA	NA
Mullidae_Parupeneus_trifasciatus	NA	NA	NA	NA	NA	Recent	NA	NA	NA	NA
Mullidae_Parupeneus_barberinus	NA	NA	NA	NA	NA	Recent	NA	NA	NA	NA
Mullidae_Parupeneus_ciliatus	NA	NA	NA	NA	NA	Recent	NA	NA	NA	NA
Callionymidae_Synchiropus_agassizii	NA	NA	NA	NA	NA	Recent	NA	NA	NA	NA
Callionymidae_Foetorepus_sp	NA	NA	NA	NA	NA	Recent	NA	NA	NA	NA
Callionymidae_Diplogrammus_goramensis	NA	NA	NA	NA	NA	Recent	NA	NA	NA	NA
Callionymidae_Synchiropus_splendidus	NA	NA	NA	NA	NA	Recent	NA	NA	NA	NA
Callionymidae_Synchiropus_stellatus	NA	NA	NA	NA	NA	Recent	NA	NA	NA	NA
Callionymidae_Neosynchiropus_ocellatus	NA	NA	NA	NA	NA	Recent	NA	NA	NA	NA
Pegasidae_Eurypegasus_draconis	NA	NA	NA	NA	NA	Recent	NA	NA	NA	NA
Syngnathidae_Doryrhamphus_excisus	NA	NA	NA	NA	NA	Recent	NA	NA	NA	NA
Syngnathidae_Corythoichthys_intestinalis	NA	NA	NA	NA	NA	Recent	NA	NA	NA	NA
Syngnathidae_Corythoichthys_schultzi	NA	NA	NA	NA	NA	Recent	NA	NA	NA	NA
Syngnathidae_Hippocampus_erectus	NA	NA	NA	NA	NA	Recent	NA	NA	NA	NA
Syngnathidae_Syngnathus_leptorhynchus	NA	NA	NA	NA	NA	Recent	NA	NA	NA	NA
Syngnathidae_Syngnathus_louisianae	NA	NA	NA	NA	NA	Recent	NA	NA	NA	NA
Syngnathidae_Syngnathus_scovelli	NA	NA	NA	NA	NA	Recent	NA	NA	NA	NA
Scombridae_Scomber_japonicus	NA	NA	NA	NA	NA	Recent	NA	NA	NA	NA
Scombridae_Scomber_scombrus	NA	NA	NA	NA	NA	Recent	NA	NA	NA	NA
Chiasmodontidae_Kali_indica	NA	NA	NA	NA	NA	Recent	NA	NA	NA	NA
Chiasmodontidae_Chiasmodon_niger	NA	NA	NA	NA	NA	Recent	NA	NA	NA	NA
Chiasmodontidae_Kali_kerberti	NA	NA	NA	NA	NA	Recent	NA	NA	NA	NA
Ariommatidae_Ariomma_melanum	NA	NA	NA	NA	NA	Recent	NA	NA	NA	NA
Nomeidae_Psenes_maculatus	NA	NA	NA	NA	NA	Recent	NA	NA	NA	NA
Nomeidae_Cubiceps_baxteri	NA	NA	NA	NA	NA	Recent	NA	NA	NA	NA
Nomeidae_Cubiceps_gracilis	NA	NA	NA	NA	NA	Recent	NA	NA	NA	NA
Nomeidae_Cubiceps_pauciradiatus	NA	NA	NA	NA	NA	Recent	NA	NA	NA	NA
Scombridae_Gymnosarda_unicolor	NA	NA	NA	NA	NA	Recent	NA	NA	NA	NA
Scombridae_Sarda_sarda	NA	NA	NA	NA	NA	Recent	NA	NA	NA	NA
Scombridae_Acanthocybium_solandri	NA	NA	NA	NA	NA	Recent	NA	NA	NA	NA
Scombridae_Scomberomorus_regalis_commerson	NA	NA	NA	NA	NA	Recent	NA	NA	NA	NA
Scombridae_Scomberomorus_maculatus_sp	NA	NA	NA	NA	NA	Recent	NA	NA	NA	NA
Scombridae_Thunnus_albacares	NA	NA	NA	NA	NA	Recent	NA	NA	NA	NA
Scombridae_Euthynnus_alletteratus	NA	NA	NA	NA	NA	Recent	NA	NA	NA	NA
Scombridae_Euthynnus_affinis	NA	NA	NA	NA	NA	Recent	NA	NA	NA	NA
Scombridae_Katsuwonus_pelamis	NA	NA	NA	NA	NA	Recent	NA	NA	NA	NA
Stromateidae_Peprilus_simillimus	NA	NA	NA	NA	NA	Recent	NA	NA	NA	NA
Stromateidae_Peprilus_burti	NA	NA	NA	NA	NA	Recent	NA	NA	NA	NA
Stromateidae_Peprilus_triacanthus	NA	NA	NA	NA	NA	Recent	NA	NA	NA	NA
Bramidae_Brama_japonica	NA	NA	NA	NA	NA	Recent	NA	NA	NA	NA
Bramidae_Taractichthys_longipinnis	NA	NA	NA	NA	NA	Recent	NA	NA	NA	NA
Bramidae_Taractes_asper	NA	NA	NA	NA	NA	Recent	NA	NA	NA	NA
Bramidae_Pteraclis_aesticola	NA	NA	NA	NA	NA	Recent	NA	NA	NA	NA
Bramidae_Pterycombus_brama	NA	NA	NA	NA	NA	Recent	NA	NA	NA	NA
Scombrolabracidae_Scombrolabrax_heterolepis	NA	NA	NA	NA	NA	Recent	NA	NA	NA	NA
Caristiidae_Caristius_sp	NA	NA	NA	NA	NA	Recent	NA	NA	NA	NA
Caristiidae_Caristius_macropus	NA	NA	NA	NA	NA	Recent	NA	NA	NA	NA
Caristiidae_Platyberyx_opalescens	NA	NA	NA	NA	NA	Recent	NA	NA	NA	NA
Gempylidae_Ruvettus_pretiosus	NA	NA	NA	NA	NA	Recent	NA	NA	NA	NA
Gempylidae_Neoepinnula_americana	NA	NA	NA	NA	NA	Recent	NA	NA	NA	NA
Gempylidae_Neoepinnula_orientalis	NA	NA	NA	NA	NA	Recent	NA	NA	NA	NA
Gempylidae_Gempylus_serpens	NA	NA	NA	NA	NA	Recent	NA	NA	NA	NA
Gempylidae_Nealotus_tripes	NA	NA	NA	NA	NA	Recent	NA	NA	NA	NA
Trichiuridae_Benthodesmus_simonyi	NA	NA	NA	NA	NA	Recent	NA	NA	NA	NA
Trichiuridae_Aphanopus_carbo	NA	NA	NA	NA	NA	Recent	NA	NA	NA	NA
Trichiuridae_Lepidopus_altifrons	NA	NA	NA	NA	NA	Recent	NA	NA	NA	NA
Trichiuridae_Assurger_anzac	NA	NA	NA	NA	NA	Recent	NA	NA	NA	NA
Trichiuridae_Evoxymetopon_taeniatus	NA	NA	NA	NA	NA	Recent	NA	NA	NA	NA
Indostomidae_Indostomus_crocodilus	NA	NA	NA	NA	NA	Recent	NA	NA	NA	NA
Mastacembelidae_Mastacembelus_niger	NA	NA	NA	NA	NA	Recent	NA	NA	NA	NA
Mastacembelidae_Mastacembelus_brachyrhinus	NA	NA	NA	NA	NA	Recent	NA	NA	NA	NA
Mastacembelidae_Mastacembelus_cunningtoni	NA	NA	NA	NA	NA	Recent	NA	NA	NA	NA
Anabantidae_Microctenopoma_nanum	NA	NA	NA	NA	NA	Recent	NA	NA	NA	NA
Osphronemidae_Betta_splendens	NA	NA	NA	NA	NA	Recent	NA	NA	NA	NA
Channidae_Channa_lucius	NA	NA	NA	NA	NA	Recent	NA	NA	NA	NA
Channidae_Channa_melasoma	NA	NA	NA	NA	NA	Recent	NA	NA	NA	NA
Pristolepididae_Pristolepis_sp	NA	NA	NA	NA	NA	Recent	NA	NA	NA	NA
Pristolepididae_Pristolepis_fasciata	NA	NA	NA	NA	NA	Recent	NA	NA	NA	NA
Badidae_Dario_dario	NA	NA	NA	NA	NA	Recent	NA	NA	NA	NA
Badidae_Badis_pyema	NA	NA	NA	NA	NA	Recent	NA	NA	NA	NA
Nandidae_Nandus_nebulosus	NA	NA	NA	NA	NA	Recent	NA	NA	NA	NA
Nandidae_Nandus_andrewi	NA	NA	NA	NA	NA	Recent	NA	NA	NA	NA
Echeneidae_Phtheirichthys_lineatus	NA	NA	NA	NA	NA	Recent	NA	NA	NA	NA
Echeneidae_Echeneis_neucratoides	NA	NA	NA	NA	NA	Recent	NA	NA	NA	NA
Sphyraenidae_Sphyraena_putnamae	NA	NA	NA	NA	NA	Recent	NA	NA	NA	NA
Sphyraenidae_Sphyraena_jello	NA	NA	NA	NA	NA	Recent	NA	NA	NA	NA
Sphyraenidae_Sphyraena_barracuda	NA	NA	NA	NA	NA	Recent	NA	NA	NA	NA
Sphyraenidae_Sphyraena_japonica	NA	NA	NA	NA	NA	Recent	NA	NA	NA	NA
Sphyraenidae_Sphyraena_argentea	NA	NA	NA	NA	NA	Recent	NA	NA	NA	NA
Polynemidae_Leptomelanosoma_indicum	NA	NA	NA	NA	NA	Recent	NA	NA	NA	NA
Polynemidae_Polydactylus_virginicus	NA	NA	NA	NA	NA	Recent	NA	NA	NA	NA
Polynemidae_Polydactylus_sextarius	NA	NA	NA	NA	NA	Recent	NA	NA	NA	NA
Polynemidae_Eleutheronema_rhadinum	NA	NA	NA	NA	NA	Recent	NA	NA	NA	NA
Polynemidae_Eleutheronema_tetradactylum	NA	NA	NA	NA	NA	Recent	NA	NA	NA	NA
Toxotidae_Toxotes_chatareus	NA	NA	NA	NA	NA	Recent	NA	NA	NA	NA
Istiophoridae_Kajikia_albida	NA	NA	NA	NA	NA	Recent	NA	NA	NA	NA
Istiophoridae_Makaira_sp	NA	NA	NA	NA	NA	Recent	NA	NA	NA	NA
Istiophoridae_Makaira_nigricans	NA	NA	NA	NA	NA	Recent	NA	NA	NA	NA
Istiophoridae_Tetrapturus_angustirostris	NA	NA	NA	NA	NA	Recent	NA	NA	NA	NA
Carangidae_Scomberoides_lysan	NA	NA	NA	NA	NA	Recent	NA	NA	NA	NA
Carangidae_Oligoplites_saurus	NA	NA	NA	NA	NA	Recent	NA	NA	NA	NA
Carangidae_Trachinotus_ovatus	NA	NA	NA	NA	NA	Recent	NA	NA	NA	NA
Carangidae_Trachinotus_carolinus	NA	NA	NA	NA	NA	Recent	NA	NA	NA	NA
Carangidae_Elagatis_bipinnulata	NA	NA	NA	NA	NA	Recent	NA	NA	NA	NA
Carangidae_Seriola_rivoliana	NA	NA	NA	NA	NA	Recent	NA	NA	NA	NA
Carangidae_Seriola_dumerili	NA	NA	NA	NA	NA	Recent	NA	NA	NA	NA
Carangidae_Selar_crumenophthalmus	NA	NA	NA	NA	NA	Recent	NA	NA	NA	NA
Carangidae_Trachurus_lathami	NA	NA	NA	NA	NA	Recent	NA	NA	NA	NA
Carangidae_Decapterus_macarellus	NA	NA	NA	NA	NA	Recent	NA	NA	NA	NA
Carangidae_Decapterus_punctatus	NA	NA	NA	NA	NA	Recent	NA	NA	NA	NA
Carangidae_Uraspis_secunda	NA	NA	NA	NA	NA	Recent	NA	NA	NA	NA
Carangidae_Carangoides_ferdau	NA	NA	NA	NA	NA	Recent	NA	NA	NA	NA
Carangidae_Carangoides_plagiotaenia	NA	NA	NA	NA	NA	Recent	NA	NA	NA	NA
Carangidae_Alectis_ciliaris	NA	NA	NA	NA	NA	Recent	NA	NA	NA	NA
Carangidae_Selene_setapinnis	NA	NA	NA	NA	NA	Recent	NA	NA	NA	NA
Carangidae_Selene_brownii	NA	NA	NA	NA	NA	Recent	NA	NA	NA	NA
Carangidae_Atule_mate	NA	NA	NA	NA	NA	Recent	NA	NA	NA	NA
Carangidae_Gnathanodon_speciosus	NA	NA	NA	NA	NA	Recent	NA	NA	NA	NA
Carangidae_Chloroscombrus_chrysurus	NA	NA	NA	NA	NA	Recent	NA	NA	NA	NA
Carangidae_Hemicaranx_amblyrhynchus	NA	NA	NA	NA	NA	Recent	NA	NA	NA	NA
Carangidae_Caranx_crysos_ruber	NA	NA	NA	NA	NA	Recent	NA	NA	NA	NA
Carangidae_Caranx_ignobilis	NA	NA	NA	NA	NA	Recent	NA	NA	NA	NA
Carangidae_Caranx_sexfasciatus	NA	NA	NA	NA	NA	Recent	NA	NA	NA	NA
Centropomidae_Centropomus_undecimalis	NA	NA	NA	NA	NA	Recent	NA	NA	NA	NA
Centropomidae_Centropomus_viridis	NA	NA	NA	NA	NA	Recent	NA	NA	NA	NA
Centropomidae_Centropomus_ensiferus	NA	NA	NA	NA	NA	Recent	NA	NA	NA	NA
Centropomidae_Centropomus_medius	NA	NA	NA	NA	NA	Recent	NA	NA	NA	NA
Centropomidae_Lates_japonicus	NA	NA	NA	NA	NA	Recent	NA	NA	NA	NA
Centropomidae_Lates_niloticus	NA	NA	NA	NA	NA	Recent	NA	NA	NA	NA
Psettodidae_Psettodes_belcheri	NA	NA	NA	NA	NA	Recent	NA	NA	NA	NA
Citharidae_Citharoides_macrolepis	NA	NA	NA	NA	NA	Recent	NA	NA	NA	NA
Citharidae_Citharus_linguatula	NA	NA	NA	NA	NA	Recent	NA	NA	NA	NA
Achiridae_Trinectes_maculatus	NA	NA	NA	NA	NA	Recent	NA	NA	NA	NA
Achiridae_Hypoclinemus_sp	NA	NA	NA	NA	NA	Recent	NA	NA	NA	NA
Achiridae_Achirus_lineatus	NA	NA	NA	NA	NA	Recent	NA	NA	NA	NA
Achiridae_Gymnachirus_texae	NA	NA	NA	NA	NA	Recent	NA	NA	NA	NA
Achiridae_Gymnachirus_melas	NA	NA	NA	NA	NA	Recent	NA	NA	NA	NA
Samaridae_Plagiopsetta_glossa	NA	NA	NA	NA	NA	Recent	NA	NA	NA	NA
Samaridae_Samariscus_xenicus	NA	NA	NA	NA	NA	Recent	NA	NA	NA	NA
Samaridae_Samariscus_latus	NA	NA	NA	NA	NA	Recent	NA	NA	NA	NA
Samaridae_Samariscus_japonicus	NA	NA	NA	NA	NA	Recent	NA	NA	NA	NA
Poecilopsettidae_Poecilopsetta_plinthus	NA	NA	NA	NA	NA	Recent	NA	NA	NA	NA
Poecilopsettidae_Poecilopsetta_beanii	NA	NA	NA	NA	NA	Recent	NA	NA	NA	NA
Cynoglossidae_Symphurus_atricaudus	NA	NA	NA	NA	NA	Recent	NA	NA	NA	NA
Cynoglossidae_Symphurus_civitatium	NA	NA	NA	NA	NA	Recent	NA	NA	NA	NA
Cynoglossidae_Symphurus_plagiusa	NA	NA	NA	NA	NA	Recent	NA	NA	NA	NA
Soleidae_Aseraggodes_heemstrai	NA	NA	NA	NA	NA	Recent	NA	NA	NA	NA
Soleidae_Aseraggodes_kobensis	NA	NA	NA	NA	NA	Recent	NA	NA	NA	NA
Soleidae_Microchirus_frechkopi	NA	NA	NA	NA	NA	Recent	NA	NA	NA	NA
Soleidae_Pegusa_lascaris	NA	NA	NA	NA	NA	Recent	NA	NA	NA	NA
Soleidae_Heteromycteris_japonicus	NA	NA	NA	NA	NA	Recent	NA	NA	NA	NA
Soleidae_Brachirus_annularis	NA	NA	NA	NA	NA	Recent	NA	NA	NA	NA
Soleidae_Pseudaesopia_japonica	NA	NA	NA	NA	NA	Recent	NA	NA	NA	NA
Scophthalmidae_Scophthalmus_maximus	NA	NA	NA	NA	NA	Recent	NA	NA	NA	NA
Rhombosoleidae_Oncopterus_darwinii	NA	NA	NA	NA	NA	Recent	NA	NA	NA	NA
Achiropsettidae_Mancopsetta_maculata	NA	NA	NA	NA	NA	Recent	NA	NA	NA	NA
Achiropsettidae_Neoachiropsetta_milfordi	NA	NA	NA	NA	NA	Recent	NA	NA	NA	NA
Rhombosoleidae_Rhombosolea_leporina	NA	NA	NA	NA	NA	Recent	NA	NA	NA	NA
Rhombosoleidae_Rhombosolea_tapirina	NA	NA	NA	NA	NA	Recent	NA	NA	NA	NA
Rhombosoleidae_Rhombosolea_plebeia	NA	NA	NA	NA	NA	Recent	NA	NA	NA	NA
Paralichthyidae_Cyclopsetta_chittendeni	NA	NA	NA	NA	NA	Recent	NA	NA	NA	NA
Paralichthyidae_Syacium_micrurum	NA	NA	NA	NA	NA	Recent	NA	NA	NA	NA
Paralichthyidae_Citharichthys_sordidus	NA	NA	NA	NA	NA	Recent	NA	NA	NA	NA
Paralichthyidae_Citharichthys_arctifrons	NA	NA	NA	NA	NA	Recent	NA	NA	NA	NA
Paralichthyidae_Etropus_crossotus	NA	NA	NA	NA	NA	Recent	NA	NA	NA	NA
Paralichthyidae_Etropus_microstomus	NA	NA	NA	NA	NA	Recent	NA	NA	NA	NA
Bothidae_Laeops_kitaharae	NA	NA	NA	NA	NA	Recent	NA	NA	NA	NA
Bothidae_Chascanopsetta_lugubris	NA	NA	NA	NA	NA	Recent	NA	NA	NA	NA
Bothidae_Bothus_robinsi	NA	NA	NA	NA	NA	Recent	NA	NA	NA	NA
Bothidae_Monolene_sp	NA	NA	NA	NA	NA	Recent	NA	NA	NA	NA
Bothidae_Trichopsetta_ventralis	NA	NA	NA	NA	NA	Recent	NA	NA	NA	NA
Bothidae_Asterorhombus_cocosensis	NA	NA	NA	NA	NA	Recent	NA	NA	NA	NA
Bothidae_Psettina_tosana	NA	NA	NA	NA	NA	Recent	NA	NA	NA	NA
Bothidae_Arnoglossus_blachei	NA	NA	NA	NA	NA	Recent	NA	NA	NA	NA
Bothidae_Arnoglossus_imperialis	NA	NA	NA	NA	NA	Recent	NA	NA	NA	NA
Paralichthyidae_Xystreurys_liolepis	NA	NA	NA	NA	NA	Recent	NA	NA	NA	NA
Paralichthyidae_Gastropsetta_frontalis	NA	NA	NA	NA	NA	Recent	NA	NA	NA	NA
Paralichthyidae_Ancylopsetta_ommata	NA	NA	NA	NA	NA	Recent	NA	NA	NA	NA
Paralichthyidae_Paralichthys_californicus	NA	NA	NA	NA	NA	Recent	NA	NA	NA	NA
Paralichthyidae_Paralichthys_albigutta	NA	NA	NA	NA	NA	Recent	NA	NA	NA	NA
Pleuronectidae_Atheresthes_evermanni	NA	NA	NA	NA	NA	Recent	NA	NA	NA	NA
Pleuronectidae_Hypsopsetta_guttulata	NA	NA	NA	NA	NA	Recent	NA	NA	NA	NA
Pleuronectidae_Embassichthys_bathybius	NA	NA	NA	NA	NA	Recent	NA	NA	NA	NA
Pleuronectidae_Eopsetta_jordani	NA	NA	NA	NA	NA	Recent	NA	NA	NA	NA
Pleuronectidae_Hippoglossoides_elassodon	NA	NA	NA	NA	NA	Recent	NA	NA	NA	NA
Pleuronectidae_Pseudopleuronectes_americanus	NA	NA	NA	NA	NA	Recent	NA	NA	NA	NA
Pleuronectidae_Parophrys_vetulus	NA	NA	NA	NA	NA	Recent	NA	NA	NA	NA
Pleuronectidae_Isopsetta_isolepis	NA	NA	NA	NA	NA	Recent	NA	NA	NA	NA
Polycentridae_Polycentropsis_abbreviata	NA	NA	NA	NA	NA	Recent	NA	NA	NA	NA
Polycentridae_Monocirrhus_polyacanthus	NA	NA	NA	NA	NA	Recent	NA	NA	NA	NA
Cichlidae_Etroplus_maculatus	NA	NA	NA	NA	NA	Recent	NA	NA	NA	NA
Cichlidae_Paretroplus_maculatus	NA	NA	NA	NA	NA	Recent	NA	NA	NA	NA
Cichlidae_Paratilapia_polleni	NA	NA	NA	NA	NA	Recent	NA	NA	NA	NA
Cichlidae_Ptychochromis_grandidieri	NA	NA	NA	NA	NA	Recent	NA	NA	NA	NA
Cichlidae_Crenicichla_lepidota	NA	NA	NA	NA	NA	Recent	NA	NA	NA	NA
Cichlidae_Herichthys_cyanoguttatus	NA	NA	NA	NA	NA	Recent	NA	NA	NA	NA
Cichlidae_Symphysodon_discus	NA	NA	NA	NA	NA	Recent	NA	NA	NA	NA
Cichlidae_Heros_efasciatus	NA	NA	NA	NA	NA	Recent	NA	NA	NA	NA
Cichlidae_Heterochromis_multidens	NA	NA	NA	NA	NA	Recent	NA	NA	NA	NA
Cichlidae_Nanochromis_parilus	NA	NA	NA	NA	NA	Recent	NA	NA	NA	NA
Cichlidae_Oreochromis_niloticus	NA	NA	NA	NA	NA	Recent	NA	NA	NA	NA
Cichlidae_Tilapia_louka	NA	NA	NA	NA	NA	Recent	NA	NA	NA	NA
Cichlidae_Steatocranus_gibbiceps	NA	NA	NA	NA	NA	Recent	NA	NA	NA	NA
Cichlidae_Neolamprologus_brichardi	NA	NA	NA	NA	NA	Recent	NA	NA	NA	NA
Cichlidae_Astatotilapia_burtoni	NA	NA	NA	NA	NA	Recent	NA	NA	NA	NA
Cichlidae_Pundamilia_nyererei	NA	NA	NA	NA	NA	Recent	NA	NA	NA	NA
Cichlidae_Maylandia_zebra	NA	NA	NA	NA	NA	Recent	NA	NA	NA	NA
Atherinopsidae_Odontesthes_argentinensis	NA	NA	NA	NA	NA	Recent	NA	NA	NA	NA
Atherinopsidae_Odontesthes_humensis	NA	NA	NA	NA	NA	Recent	NA	NA	NA	NA
Atherinopsidae_Odontesthes_retropinnis	NA	NA	NA	NA	NA	Recent	NA	NA	NA	NA
Atherinopsidae_Odontesthes_bonariensis	NA	NA	NA	NA	NA	Recent	NA	NA	NA	NA
Atherinopsidae_Membras_martinica	NA	NA	NA	NA	NA	Recent	NA	NA	NA	NA
Atherinopsidae_Labidesthes_sicculus	NA	NA	NA	NA	NA	Recent	NA	NA	NA	NA
Atherinopsidae_Poblana_ferdebueni	NA	NA	NA	NA	NA	Recent	NA	NA	NA	NA
Atherinopsidae_Menidia_beryllina	NA	NA	NA	NA	NA	Recent	NA	NA	NA	NA
Atherinopsidae_Menidia_peninsulae	NA	NA	NA	NA	NA	Recent	NA	NA	NA	NA
Bedotiidae_Rheocles_wrightae	NA	NA	NA	NA	NA	Recent	NA	NA	NA	NA
Atherinidae_Craterocephalus_honoriae	NA	NA	NA	NA	NA	Recent	NA	NA	NA	NA
Atherinidae_Atherinomorus_lacunosus	NA	NA	NA	NA	NA	Recent	NA	NA	NA	NA
Atherinidae_Atherinomorus_vaigiensis	NA	NA	NA	NA	NA	Recent	NA	NA	NA	NA
Melanotaeniidae_Rhadinocentrus_ornatus	NA	NA	NA	NA	NA	Recent	NA	NA	NA	NA
Melanotaeniidae_Melanotaenia_sp	NA	NA	NA	NA	NA	Recent	NA	NA	NA	NA
Melanotaeniidae_Melanotaenia_trifasciata	NA	NA	NA	NA	NA	Recent	NA	NA	NA	NA
Telmatherinidae_Marosatherina_ladigesi	NA	NA	NA	NA	NA	Recent	NA	NA	NA	NA
Phallostethidae_Phenacostethus_smithi	NA	NA	NA	NA	NA	Recent	NA	NA	NA	NA
Pseudomugilidae_Pseudomugil_signifer	NA	NA	NA	NA	NA	Recent	NA	NA	NA	NA
Aplocheilidae_Pachypanchax_playfairii	NA	NA	NA	NA	NA	Recent	NA	NA	NA	NA
Poeciliidae_Poeciliopsis_elongata	NA	NA	NA	NA	NA	Recent	NA	NA	NA	NA
Cyprinodontidae_Floridichthys_carpio	NA	NA	NA	NA	NA	Recent	NA	NA	NA	NA
Cyprinodontidae_Jordanella_floridae	NA	NA	NA	NA	NA	Recent	NA	NA	NA	NA
Fundulidae_Fundulus_heteroclitus	NA	NA	NA	NA	NA	Recent	NA	NA	NA	NA
Fundulidae_Lucania_parva_goodei	NA	NA	NA	NA	NA	Recent	NA	NA	NA	NA
Fundulidae_Adinia_xenica	NA	NA	NA	NA	NA	Recent	NA	NA	NA	NA
Fundulidae_Fundulus_blairae	NA	NA	NA	NA	NA	Recent	NA	NA	NA	NA
Fundulidae_Fundulus_chrysotus	NA	NA	NA	NA	NA	Recent	NA	NA	NA	NA
Zenarchopteridae_Zenarchopterus_dispar	NA	NA	NA	NA	NA	Recent	NA	NA	NA	NA
Belonidae_Xenentodon_cancila	NA	NA	NA	NA	NA	Recent	NA	NA	NA	NA
Belonidae_Strongylura_notata	NA	NA	NA	NA	NA	Recent	NA	NA	NA	NA
Belonidae_Platybelone_argalus	NA	NA	NA	NA	NA	Recent	NA	NA	NA	NA
Hemiramphidae_Arrhamphus_sclerolepis	NA	NA	NA	NA	NA	Recent	NA	NA	NA	NA
Hemiramphidae_Hyporhamphus_dussumieri	NA	NA	NA	NA	NA	Recent	NA	NA	NA	NA
Exocoetidae_Parexocoetus_brachypterus	NA	NA	NA	NA	NA	Recent	NA	NA	NA	NA
Exocoetidae_Cheilopogon_melanurus	NA	NA	NA	NA	NA	Recent	NA	NA	NA	NA
Exocoetidae_Hirundichthys_marginatus	NA	NA	NA	NA	NA	Recent	NA	NA	NA	NA
Exocoetidae_Cheilopogon_dorsomacula	NA	NA	NA	NA	NA	Recent	NA	NA	NA	NA
Exocoetidae_Prognichthys_brevipinnis	NA	NA	NA	NA	NA	Recent	NA	NA	NA	NA
Ambassidae_Parambassis_ranga	NA	NA	NA	NA	NA	Recent	NA	NA	NA	NA
Ambassidae_Ambassis_urotaenia	NA	NA	NA	NA	NA	Recent	NA	NA	NA	NA
Ambassidae_Ambassis_agrammus	NA	NA	NA	NA	NA	Recent	NA	NA	NA	NA
Ambassidae_Ambassis_interrupta	NA	NA	NA	NA	NA	Recent	NA	NA	NA	NA
Pseudochromidae_Congrogadus_subducens	NA	NA	NA	NA	NA	Recent	NA	NA	NA	NA
Pseudochromidae_Natalichthys_sam	NA	NA	NA	NA	NA	Recent	NA	NA	NA	NA
Pomacentridae_Parma_microlepis	NA	NA	NA	NA	NA	Recent	NA	NA	NA	NA
Pomacentridae_Plectroglyphidodon_johnstonianus	NA	NA	NA	NA	NA	Recent	NA	NA	NA	NA
Pomacentridae_Plectroglyphidodon_dickii	NA	NA	NA	NA	NA	Recent	NA	NA	NA	NA
Pomacentridae_Hypsypops_rubicundus	NA	NA	NA	NA	NA	Recent	NA	NA	NA	NA
Pomacentridae_Microspathodon_chrysurus	NA	NA	NA	NA	NA	Recent	NA	NA	NA	NA
Pomacentridae_Microspathodon_bairdii	NA	NA	NA	NA	NA	Recent	NA	NA	NA	NA
Pomacentridae_Stegastes_albifasciatus	NA	NA	NA	NA	NA	Recent	NA	NA	NA	NA
Pomacentridae_Lepidozygus_tapeinosoma	NA	NA	NA	NA	NA	Recent	NA	NA	NA	NA
Pomacentridae_Stegastes_partitus	NA	NA	NA	NA	NA	Recent	NA	NA	NA	NA
Pomacentridae_Stegastes_fuscus	NA	NA	NA	NA	NA	Recent	NA	NA	NA	NA
Pomacentridae_Stegastes_diencaeus	NA	NA	NA	NA	NA	Recent	NA	NA	NA	NA
Pomacentridae_Chromis_atripectoralis	NA	NA	NA	NA	NA	Recent	NA	NA	NA	NA
Pomacentridae_Chromis_cyanea	NA	NA	NA	NA	NA	Recent	NA	NA	NA	NA
Pomacentridae_Azurina_hirundo	NA	NA	NA	NA	NA	Recent	NA	NA	NA	NA
Pomacentridae_Chromis_dimidiata	NA	NA	NA	NA	NA	Recent	NA	NA	NA	NA
Pomacentridae_Dascyllus_aruanus	NA	NA	NA	NA	NA	Recent	NA	NA	NA	NA
Pomacentridae_Dascyllus_carneus	NA	NA	NA	NA	NA	Recent	NA	NA	NA	NA
Pomacentridae_Dascyllus_reticulatus	NA	NA	NA	NA	NA	Recent	NA	NA	NA	NA
Pomacentridae_Dascyllus_trimaculatus	NA	NA	NA	NA	NA	Recent	NA	NA	NA	NA
Pomacentridae_Abudefduf_saxatilis	NA	NA	NA	NA	NA	Recent	NA	NA	NA	NA
Pomacentridae_Abudefduf_vaigiensis	NA	NA	NA	NA	NA	Recent	NA	NA	NA	NA
Pomacentridae_Abudefduf_sexfasciatus	NA	NA	NA	NA	NA	Recent	NA	NA	NA	NA
Pomacentridae_Chrysiptera_taupou	NA	NA	NA	NA	NA	Recent	NA	NA	NA	NA
Pomacentridae_Dischistodus_perspicillatus	NA	NA	NA	NA	NA	Recent	NA	NA	NA	NA
Pomacentridae_Pomachromis_richardsoni	NA	NA	NA	NA	NA	Recent	NA	NA	NA	NA
Pomacentridae_Amphiprion_ocellaris	NA	NA	NA	NA	NA	Recent	NA	NA	NA	NA
Pomacentridae_Amblyglyphidodon_leucogaster	NA	NA	NA	NA	NA	Recent	NA	NA	NA	NA
Pomacentridae_Acanthochromis_polyacanthus	NA	NA	NA	NA	NA	Recent	NA	NA	NA	NA
Pomacentridae_Neoglyphidodon_polyacanthus	NA	NA	NA	NA	NA	Recent	NA	NA	NA	NA
Pomacentridae_Neoglyphidodon_melas	NA	NA	NA	NA	NA	Recent	NA	NA	NA	NA
Pomacentridae_Neopomacentrus_cyanomos	NA	NA	NA	NA	NA	Recent	NA	NA	NA	NA
Pomacentridae_Amphiprion_clarkii	NA	NA	NA	NA	NA	Recent	NA	NA	NA	NA
Pomacentridae_Pomacentrus_spilotoceps	NA	NA	NA	NA	NA	Recent	NA	NA	NA	NA
Pomacentridae_Pomacentrus_pavo	NA	NA	NA	NA	NA	Recent	NA	NA	NA	NA
Embiotocidae_Amphistichus_argenteus	NA	NA	NA	NA	NA	Recent	NA	NA	NA	NA
Embiotocidae_Hyperprosopon_anale_argenteum	NA	NA	NA	NA	NA	Recent	NA	NA	NA	NA
Embiotocidae_Embiotoca_jacksoni	NA	NA	NA	NA	NA	Recent	NA	NA	NA	NA
Embiotocidae_Embiotoca_lateralis	NA	NA	NA	NA	NA	Recent	NA	NA	NA	NA
Embiotocidae_Zalembius_rosaceus	NA	NA	NA	NA	NA	Recent	NA	NA	NA	NA
Embiotocidae_Phanerodon_furcatus	NA	NA	NA	NA	NA	Recent	NA	NA	NA	NA
Embiotocidae_Rhacochilus_vacca	NA	NA	NA	NA	NA	Recent	NA	NA	NA	NA
Mugilidae_Neomyxus_leuciscus	NA	NA	NA	NA	NA	Recent	NA	NA	NA	NA
Mugilidae_Mugil_curema	NA	NA	NA	NA	NA	Recent	NA	NA	NA	NA
Mugilidae_Mugil_trichodon	NA	NA	NA	NA	NA	Recent	NA	NA	NA	NA
Mugilidae_Moolgarda_engeli	NA	NA	NA	NA	NA	Recent	NA	NA	NA	NA
Mugilidae_Valamugil_buchanani	NA	NA	NA	NA	NA	Recent	NA	NA	NA	NA
Mugilidae_Crenimugil_crenilabis	NA	NA	NA	NA	NA	Recent	NA	NA	NA	NA
Mugilidae_Myxus_capensis	NA	NA	NA	NA	NA	Recent	NA	NA	NA	NA
Mugilidae_Liza_richardsonii	NA	NA	NA	NA	NA	Recent	NA	NA	NA	NA
Mugilidae_Chelon_macrolepis	NA	NA	NA	NA	NA	Recent	NA	NA	NA	NA
Grammatidae_Lipogramma_trilineata	NA	NA	NA	NA	NA	Recent	NA	NA	NA	NA
Grammatidae_Lipogramma_anabantoides	NA	NA	NA	NA	NA	Recent	NA	NA	NA	NA
Plesiopidae_Plesiops_melas	NA	NA	NA	NA	NA	Recent	NA	NA	NA	NA
Pseudochromidae_Pseudoplesiops_revellei	NA	NA	NA	NA	NA	Recent	NA	NA	NA	NA
Pseudochromidae_Ogilbyina_novaehollandiae	NA	NA	NA	NA	NA	Recent	NA	NA	NA	NA
Pseudochromidae_Labracinus_cyclophthalmus	NA	NA	NA	NA	NA	Recent	NA	NA	NA	NA
Pseudochromidae_Pholidochromis_cerasina	NA	NA	NA	NA	NA	Recent	NA	NA	NA	NA
Pseudochromidae_Pseudochromis_fridmani	NA	NA	NA	NA	NA	Recent	NA	NA	NA	NA
Pseudochromidae_Pseudochromis_jamesi	NA	NA	NA	NA	NA	Recent	NA	NA	NA	NA
Pseudochromidae_Pseudochromis_cyanotaenia	NA	NA	NA	NA	NA	Recent	NA	NA	NA	NA
Grammatidae_Gramma_loreto	NA	NA	NA	NA	NA	Recent	NA	NA	NA	NA
Opistognathidae_Opistognathus_aurifrons	NA	NA	NA	NA	NA	Recent	NA	NA	NA	NA
Opistognathidae_Lonchopisthus_micrognathus	NA	NA	NA	NA	NA	Recent	NA	NA	NA	NA
Gobiesocidae_Diademichthys_lineatus	NA	NA	NA	NA	NA	Recent	NA	NA	NA	NA
Gobiesocidae_Arcos_sp	NA	NA	NA	NA	NA	Recent	NA	NA	NA	NA
Tripterygiidae_Enneanectes_boehlkei	NA	NA	NA	NA	NA	Recent	NA	NA	NA	NA
Tripterygiidae_Enneapterygius_gruschkai	NA	NA	NA	NA	NA	Recent	NA	NA	NA	NA
Tripterygiidae_Enneapterygius_abeli	NA	NA	NA	NA	NA	Recent	NA	NA	NA	NA
Tripterygiidae_Helcogramma_ellioti	NA	NA	NA	NA	NA	Recent	NA	NA	NA	NA
Tripterygiidae_Helcogramma_fuscopinna	NA	NA	NA	NA	NA	Recent	NA	NA	NA	NA
Clinidae_Gibbonsia_metzi	NA	NA	NA	NA	NA	Recent	NA	NA	NA	NA
Clinidae_Pavoclinus_profundus	NA	NA	NA	NA	NA	Recent	NA	NA	NA	NA
Clinidae_Blennophis_striatus	NA	NA	NA	NA	NA	Recent	NA	NA	NA	NA
Clinidae_Clinus_superciliosus	NA	NA	NA	NA	NA	Recent	NA	NA	NA	NA
Clinidae_Muraenoclinus_dorsalis	NA	NA	NA	NA	NA	Recent	NA	NA	NA	NA
Chaenopsidae_Stathmonotus_stahli	NA	NA	NA	NA	NA	Recent	NA	NA	NA	NA
Labrisomidae_Paraclinus_marmoratus	NA	NA	NA	NA	NA	Recent	NA	NA	NA	NA
Dactyloscopidae_Gillellus_semicinctus	NA	NA	NA	NA	NA	Recent	NA	NA	NA	NA
Chaenopsidae_Acanthemblemaria_paula	NA	NA	NA	NA	NA	Recent	NA	NA	NA	NA
Chaenopsidae_Acanthemblemaria_aspera	NA	NA	NA	NA	NA	Recent	NA	NA	NA	NA
Chaenopsidae_Emblemaria_pandionis	NA	NA	NA	NA	NA	Recent	NA	NA	NA	NA
Chaenopsidae_Lucayablennius_zingaro	NA	NA	NA	NA	NA	Recent	NA	NA	NA	NA
Chaenopsidae_Neoclinus_blanchardi	NA	NA	NA	NA	NA	Recent	NA	NA	NA	NA
Labrisomidae_Starksia_atlantica	NA	NA	NA	NA	NA	Recent	NA	NA	NA	NA
Labrisomidae_Starksia_fasciata	NA	NA	NA	NA	NA	Recent	NA	NA	NA	NA
Labrisomidae_Starksia_ocellata	NA	NA	NA	NA	NA	Recent	NA	NA	NA	NA
Labrisomidae_Labrisomus_guppyi_multiporosus	NA	NA	NA	NA	NA	Recent	NA	NA	NA	NA
Labrisomidae_Labrisomus_nigricinctus	NA	NA	NA	NA	NA	Recent	NA	NA	NA	NA
Labrisomidae_Labrisomus_bucciferus	NA	NA	NA	NA	NA	Recent	NA	NA	NA	NA
Labrisomidae_Malacoctenus_aurolineatus	NA	NA	NA	NA	NA	Recent	NA	NA	NA	NA
Labrisomidae_Malacoctenus_triangulatus	NA	NA	NA	NA	NA	Recent	NA	NA	NA	NA
Blenniidae_Ecsenius_midas	NA	NA	NA	NA	NA	Recent	NA	NA	NA	NA
Blenniidae_Ecsenius_pardus	NA	NA	NA	NA	NA	Recent	NA	NA	NA	NA
Blenniidae_Ecsenius_opsifrontalis	NA	NA	NA	NA	NA	Recent	NA	NA	NA	NA
Blenniidae_Hypleurochilus_sp	NA	NA	NA	NA	NA	Recent	NA	NA	NA	NA
Blenniidae_Hypsoblennius_hentz	NA	NA	NA	NA	NA	Recent	NA	NA	NA	NA
Blenniidae_Enchelyurus_flavipes	NA	NA	NA	NA	NA	Recent	NA	NA	NA	NA
Blenniidae_Petroscirtes_mitratus	NA	NA	NA	NA	NA	Recent	NA	NA	NA	NA
Blenniidae_Meiacanthus_oualanensis_grammistes	NA	NA	NA	NA	NA	Recent	NA	NA	NA	NA
Blenniidae_Plagiotremus_rhinorhynchos	NA	NA	NA	NA	NA	Recent	NA	NA	NA	NA
Blenniidae_Plagiotremus_tapeinosoma	NA	NA	NA	NA	NA	Recent	NA	NA	NA	NA
Blenniidae_Cirripectes_stigmaticus	NA	NA	NA	NA	NA	Recent	NA	NA	NA	NA
Blenniidae_Ophioblennius_atlanticus	NA	NA	NA	NA	NA	Recent	NA	NA	NA	NA
Blenniidae_Cirripectes_quagga	NA	NA	NA	NA	NA	Recent	NA	NA	NA	NA
Blenniidae_Cirripectes_castaneus	NA	NA	NA	NA	NA	Recent	NA	NA	NA	NA
Blenniidae_Cirripectes_filamentosus	NA	NA	NA	NA	NA	Recent	NA	NA	NA	NA
Blenniidae_Alticus_arnoldorum	NA	NA	NA	NA	NA	Recent	NA	NA	NA	NA
Blenniidae_Nannosalarias_nativitatis	NA	NA	NA	NA	NA	Recent	NA	NA	NA	NA
Blenniidae_Salarias_fasciatus	NA	NA	NA	NA	NA	Recent	NA	NA	NA	NA
Blenniidae_Atrosalarias_fuscus	NA	NA	NA	NA	NA	Recent	NA	NA	NA	NA
Blenniidae_Praealticus_caesius	NA	NA	NA	NA	NA	Recent	NA	NA	NA	NA
Blenniidae_Entomacrodus_nigricans	NA	NA	NA	NA	NA	Recent	NA	NA	NA	NA
Blenniidae_Entomacrodus_striatus	NA	NA	NA	NA	NA	Recent	NA	NA	NA	NA
Blenniidae_Entomacrodus_niuafoouensis	NA	NA	NA	NA	NA	Recent	NA	NA	NA	NA
Blenniidae_Blenniella_chrysospilos_paula	NA	NA	NA	NA	NA	Recent	NA	NA	NA	NA
Blenniidae_Ecsenius_bicolor	NA	NA	NA	NA	NA	Recent	NA	NA	NA	NA
Blenniidae_Istiblennius_dussumieri	NA	NA	NA	NA	NA	Recent	NA	NA	NA	NA
Blenniidae_Blenniella_paula	NA	NA	NA	NA	NA	Recent	NA	NA	NA	NA
Gerreidae_Gerres_oyena	NA	NA	NA	NA	NA	Recent	NA	NA	NA	NA
Gerreidae_Eugerres_plumieri	NA	NA	NA	NA	NA	Recent	NA	NA	NA	NA
Gerreidae_Gerres_longirostris	NA	NA	NA	NA	NA	Recent	NA	NA	NA	NA
Gerreidae_Gerres_cinereus	NA	NA	NA	NA	NA	Recent	NA	NA	NA	NA
Gerreidae_Ulaema_lefroyi	NA	NA	NA	NA	NA	Recent	NA	NA	NA	NA
Gerreidae_Eucinostomus_gula	NA	NA	NA	NA	NA	Recent	NA	NA	NA	NA
Champsodontidae_Champsodon_snyderi	NA	NA	NA	NA	NA	Recent	NA	NA	NA	NA
Labridae_Decodon_puellaris	NA	NA	NA	NA	NA	Recent	NA	NA	NA	NA
Labridae_Clepticus_parrae	NA	NA	NA	NA	NA	Recent	NA	NA	NA	NA
Labridae_Bodianus_mesothorax	NA	NA	NA	NA	NA	Recent	NA	NA	NA	NA
Labridae_Bodianus_axillaris	NA	NA	NA	NA	NA	Recent	NA	NA	NA	NA
Labridae_Novaculichthys_taeniourus	NA	NA	NA	NA	NA	Recent	NA	NA	NA	NA
Labridae_Xyrichtys_novacula_martinicensis	NA	NA	NA	NA	NA	Recent	NA	NA	NA	NA
Labridae_Cheilio_inermis	NA	NA	NA	NA	NA	Recent	NA	NA	NA	NA
Labridae_Stethojulis_balteata	NA	NA	NA	NA	NA	Recent	NA	NA	NA	NA
Labridae_Stethojulis_strigiventer	NA	NA	NA	NA	NA	Recent	NA	NA	NA	NA
Labridae_Hologymnosus_doliatus	NA	NA	NA	NA	NA	Recent	NA	NA	NA	NA
Labridae_Coris_caudimacula	NA	NA	NA	NA	NA	Recent	NA	NA	NA	NA
Labridae_Coris_gaimard	NA	NA	NA	NA	NA	Recent	NA	NA	NA	NA
Labridae_Coris_formosa	NA	NA	NA	NA	NA	Recent	NA	NA	NA	NA
Labridae_Anampses_lineatus	NA	NA	NA	NA	NA	Recent	NA	NA	NA	NA
Labridae_Halichoeres_bathyphilus_bivittatus	NA	NA	NA	NA	NA	Recent	NA	NA	NA	NA
Labridae_Oxyjulis_californica	NA	NA	NA	NA	NA	Recent	NA	NA	NA	NA
Labridae_Labropsis_australis	NA	NA	NA	NA	NA	Recent	NA	NA	NA	NA
Labridae_Diproctacanthus_xanthurus	NA	NA	NA	NA	NA	Recent	NA	NA	NA	NA
Labridae_Labrichthys_unilineatus	NA	NA	NA	NA	NA	Recent	NA	NA	NA	NA
Labridae_Labroides_dimidiatus	NA	NA	NA	NA	NA	Recent	NA	NA	NA	NA
Labridae_Thalassoma_quinquevittatum	NA	NA	NA	NA	NA	Recent	NA	NA	NA	NA
Labridae_Gomphosus_varius	NA	NA	NA	NA	NA	Recent	NA	NA	NA	NA
Labridae_Thalassoma_lunare	NA	NA	NA	NA	NA	Recent	NA	NA	NA	NA
Labridae_Thalassoma_amblycephalum	NA	NA	NA	NA	NA	Recent	NA	NA	NA	NA
Labridae_Coris_batuensis	NA	NA	NA	NA	NA	Recent	NA	NA	NA	NA
Labridae_Halichoeres_margaritaceus	NA	NA	NA	NA	NA	Recent	NA	NA	NA	NA
Labridae_Macropharyngodon_bipartitus	NA	NA	NA	NA	NA	Recent	NA	NA	NA	NA
Labridae_Halichoeres_biocellatus	NA	NA	NA	NA	NA	Recent	NA	NA	NA	NA
Labridae_Halichoeres_iridis	NA	NA	NA	NA	NA	Recent	NA	NA	NA	NA
Labridae_Pteragogus_enneacanthus	NA	NA	NA	NA	NA	Recent	NA	NA	NA	NA
Labridae_Cirrhilabrus_punctatus	NA	NA	NA	NA	NA	Recent	NA	NA	NA	NA
Labridae_Cirrhilabrus_katherinae	NA	NA	NA	NA	NA	Recent	NA	NA	NA	NA
Labridae_Pseudocheilinus_evanidus	NA	NA	NA	NA	NA	Recent	NA	NA	NA	NA
Labridae_Pseudocheilinus_hexataenia	NA	NA	NA	NA	NA	Recent	NA	NA	NA	NA
Labridae_Tautoga_onitis	NA	NA	NA	NA	NA	Recent	NA	NA	NA	NA
Labridae_Tautogolabrus_adspersus	NA	NA	NA	NA	NA	Recent	NA	NA	NA	NA
Labridae_Cheilinus_chlorourus	NA	NA	NA	NA	NA	Recent	NA	NA	NA	NA
Labridae_Cheilinus_oxycephalus	NA	NA	NA	NA	NA	Recent	NA	NA	NA	NA
Labridae_Epibulus_insidiator	NA	NA	NA	NA	NA	Recent	NA	NA	NA	NA
Labridae_Cheilinus_fasciatus	NA	NA	NA	NA	NA	Recent	NA	NA	NA	NA
Labridae_Wetmorella_nigropinnata	NA	NA	NA	NA	NA	Recent	NA	NA	NA	NA
Labridae_Oxycheilinus_celebicus	NA	NA	NA	NA	NA	Recent	NA	NA	NA	NA
Labridae_Oxycheilinus_digramma	NA	NA	NA	NA	NA	Recent	NA	NA	NA	NA
Labridae_Oxycheilinus_unifasciatus	NA	NA	NA	NA	NA	Recent	NA	NA	NA	NA
Scaridae_Calotomus_carolinus	NA	NA	NA	NA	NA	Recent	NA	NA	NA	NA
Scaridae_Cryptotomus_roseus	NA	NA	NA	NA	NA	Recent	NA	NA	NA	NA
Scaridae_Hipposcarus_longiceps	NA	NA	NA	NA	NA	Recent	NA	NA	NA	NA
Scaridae_Leptoscarus_vaigiensis	NA	NA	NA	NA	NA	Recent	NA	NA	NA	NA
Scaridae_Sparisoma_aurofrenatum	NA	NA	NA	NA	NA	Recent	NA	NA	NA	NA
Scaridae_Sparisoma_viride	NA	NA	NA	NA	NA	Recent	NA	NA	NA	NA
Scaridae_Sparisoma_chrysopterum	NA	NA	NA	NA	NA	Recent	NA	NA	NA	NA
Scaridae_Cetoscarus_bicolor	NA	NA	NA	NA	NA	Recent	NA	NA	NA	NA
Scaridae_Chlorurus_sordidus	NA	NA	NA	NA	NA	Recent	NA	NA	NA	NA
Scaridae_Scarus_quoyi	NA	NA	NA	NA	NA	Recent	NA	NA	NA	NA
Scaridae_Scarus_iseri	NA	NA	NA	NA	NA	Recent	NA	NA	NA	NA
Scaridae_Scarus_rubroviolaceus	NA	NA	NA	NA	NA	Recent	NA	NA	NA	NA
Scaridae_Scarus_niger	NA	NA	NA	NA	NA	Recent	NA	NA	NA	NA
Scaridae_Chlorurus_gibbus	NA	NA	NA	NA	NA	Recent	NA	NA	NA	NA
Scaridae_Scarus_ghobban	NA	NA	NA	NA	NA	Recent	NA	NA	NA	NA
Centrogenyidae_Centrogenys_vaigiensis	NA	NA	NA	NA	NA	Recent	NA	NA	NA	NA
Uranoscopidae_Astroscopus_ygraecum	NA	NA	NA	NA	NA	Recent	NA	NA	NA	NA
Uranoscopidae_Kathetostoma_albigutta	NA	NA	NA	NA	NA	Recent	NA	NA	NA	NA
Uranoscopidae_Kathetostoma_averruncus	NA	NA	NA	NA	NA	Recent	NA	NA	NA	NA
Ammodytidae_Ammodytes_dubius	NA	NA	NA	NA	NA	Recent	NA	NA	NA	NA
Cheimarrichthyidae_Cheimarrichthys_fosteri	NA	NA	NA	NA	NA	Recent	NA	NA	NA	NA
Pinguipedidae_Parapercis_hexophtalma	NA	NA	NA	NA	NA	Recent	NA	NA	NA	NA
Pinguipedidae_Parapercis_clathrata	NA	NA	NA	NA	NA	Recent	NA	NA	NA	NA
Epigonidae_Epigonus_pandionis	NA	NA	NA	NA	NA	Recent	NA	NA	NA	NA
Epigonidae_Epigonus_telescopus	NA	NA	NA	NA	NA	Recent	NA	NA	NA	NA
Howellidae_Howella_brodiei	NA	NA	NA	NA	NA	Recent	NA	NA	NA	NA
Howellidae_Howella_zina	NA	NA	NA	NA	NA	Recent	NA	NA	NA	NA
Ostracoberycidae_Ostracoberyx_dorygenys	NA	NA	NA	NA	NA	Recent	NA	NA	NA	NA
Acropomatidae_Synagrops_bellus	NA	NA	NA	NA	NA	Recent	NA	NA	NA	NA
Acropomatidae_Synagrops_spinosus	NA	NA	NA	NA	NA	Recent	NA	NA	NA	NA
Acropomatidae_Malakichthys_elegans	NA	NA	NA	NA	NA	Recent	NA	NA	NA	NA
Polyprionidae_Stereolepis_gigas	NA	NA	NA	NA	NA	Recent	NA	NA	NA	NA
Lateolabracidae_Lateolabrax_japonicus	NA	NA	NA	NA	NA	Recent	NA	NA	NA	NA
Polyprionidae_Polyprion_americanus	NA	NA	NA	NA	NA	Recent	NA	NA	NA	NA
Banjosidae_Banjos_banjos	NA	NA	NA	NA	NA	Recent	NA	NA	NA	NA
Pentacerotidae_Histiopterus_typus	NA	NA	NA	NA	NA	Recent	NA	NA	NA	NA
Pentacerotidae_Pentaceros_japonicus	NA	NA	NA	NA	NA	Recent	NA	NA	NA	NA
Pentacerotidae_Pentaceros_wheeleri	NA	NA	NA	NA	NA	Recent	NA	NA	NA	NA
Pentacerotidae_Pentaceros_pectoralis	NA	NA	NA	NA	NA	Recent	NA	NA	NA	NA
Glaucosomatidae_Glaucosoma_hebraicum	NA	NA	NA	NA	NA	Recent	NA	NA	NA	NA
Pempheridae_Parapriacanthus_ransonneti	NA	NA	NA	NA	NA	Recent	NA	NA	NA	NA
Pempheridae_Pempheris_schwenkii	NA	NA	NA	NA	NA	Recent	NA	NA	NA	NA
Pempheridae_Pempheris_vanicolensis	NA	NA	NA	NA	NA	Recent	NA	NA	NA	NA
Pempheridae_Pempheris_oualensis	NA	NA	NA	NA	NA	Recent	NA	NA	NA	NA
Kyphosidae_Girella_nigricans_mezina	NA	NA	NA	NA	NA	Recent	NA	NA	NA	NA
Kuhliidae_Kuhlia_mugil	NA	NA	NA	NA	NA	Recent	NA	NA	NA	NA
Kuhliidae_Kuhlia_marginata	NA	NA	NA	NA	NA	Recent	NA	NA	NA	NA
Terapontidae_Terapon_jarbua	NA	NA	NA	NA	NA	Recent	NA	NA	NA	NA
Terapontidae_Hephaestus_fuliginosus	NA	NA	NA	NA	NA	Recent	NA	NA	NA	NA
Terapontidae_Scortum_barcoo	NA	NA	NA	NA	NA	Recent	NA	NA	NA	NA
Kyphosidae_Kyphosus_incisor	NA	NA	NA	NA	NA	Recent	NA	NA	NA	NA
Kyphosidae_Kyphosus_cinerascens	NA	NA	NA	NA	NA	Recent	NA	NA	NA	NA
Kyphosidae_Kyphosus_elegans	NA	NA	NA	NA	NA	Recent	NA	NA	NA	NA
Percichthyidae_Macquaria_colonorum	NA	NA	NA	NA	NA	Recent	NA	NA	NA	NA
Percichthyidae_Macquaria_novemaculeata	NA	NA	NA	NA	NA	Recent	NA	NA	NA	NA
Percichthyidae_Maccullochella_peelii	NA	NA	NA	NA	NA	Recent	NA	NA	NA	NA
Percichthyidae_Gadopsis_marmoratus	NA	NA	NA	NA	NA	Recent	NA	NA	NA	NA
Percichthyidae_Nannoperca_australis	NA	NA	NA	NA	NA	Recent	NA	NA	NA	NA
Percichthyidae_Macquaria_ambigua	NA	NA	NA	NA	NA	Recent	NA	NA	NA	NA
Perciliidae_Percilia_irwini	NA	NA	NA	NA	NA	Recent	NA	NA	NA	NA
Cirrhitidae_Amblycirrhitus_pinos	NA	NA	NA	NA	NA	Recent	NA	NA	NA	NA
Cirrhitidae_Paracirrhites_forsteri_arcatus	NA	NA	NA	NA	NA	Recent	NA	NA	NA	NA
Cirrhitidae_Neocirrhites_armatus	NA	NA	NA	NA	NA	Recent	NA	NA	NA	NA
Cirrhitidae_Cirrhitichthys_oxycephalus	NA	NA	NA	NA	NA	Recent	NA	NA	NA	NA
Cheilodactylidae_Cheilodactylus_pixi	NA	NA	NA	NA	NA	Recent	NA	NA	NA	NA
Cheilodactylidae_Cheilodactylus_variegatus	NA	NA	NA	NA	NA	Recent	NA	NA	NA	NA
Cheilodactylidae_Chirodactylus_jessicalenorum	NA	NA	NA	NA	NA	Recent	NA	NA	NA	NA
Cheilodactylidae_Chirodactylus_brachydactylus	NA	NA	NA	NA	NA	Recent	NA	NA	NA	NA
Sinipercidae_Coreoperca_whiteheadi	NA	NA	NA	NA	NA	Recent	NA	NA	NA	NA
Sinipercidae_Siniperca_scherzeri	NA	NA	NA	NA	NA	Recent	NA	NA	NA	NA
Sinipercidae_Siniperca_chuatsi	NA	NA	NA	NA	NA	Recent	NA	NA	NA	NA
Elassomatidae_Elassoma_okefenokee	NA	NA	NA	NA	NA	Recent	NA	NA	NA	NA
Elassomatidae_Elassoma_evergladei	NA	NA	NA	NA	NA	Recent	NA	NA	NA	NA
Elassomatidae_Elassoma_zonatum	NA	NA	NA	NA	NA	Recent	NA	NA	NA	NA
Centrarchidae_Pomoxis_nigromaculatus	NA	NA	NA	NA	NA	Recent	NA	NA	NA	NA
Centrarchidae_Archoplites_interruptus	NA	NA	NA	NA	NA	Recent	NA	NA	NA	NA
Centrarchidae_Ambloplites_rupestris	NA	NA	NA	NA	NA	Recent	NA	NA	NA	NA
Centrarchidae_Micropterus_salmoides	NA	NA	NA	NA	NA	Recent	NA	NA	NA	NA
Centrarchidae_Lepomis_macrochirus	NA	NA	NA	NA	NA	Recent	NA	NA	NA	NA
Centrarchidae_Lepomis_cyanellus	NA	NA	NA	NA	NA	Recent	NA	NA	NA	NA
Serranidae_Centropristis_striata	NA	NA	NA	NA	NA	Recent	NA	NA	NA	NA
Serranidae_Paralabrax_nebulifer	NA	NA	NA	NA	NA	Recent	NA	NA	NA	NA
Serranidae_Serranus_tigrinus	NA	NA	NA	NA	NA	Recent	NA	NA	NA	NA
Serranidae_Serranus_baldwini	NA	NA	NA	NA	NA	Recent	NA	NA	NA	NA
Serranidae_Hypoplectrus_puella	NA	NA	NA	NA	NA	Recent	NA	NA	NA	NA
Serranidae_Diplectrum_formosum	NA	NA	NA	NA	NA	Recent	NA	NA	NA	NA
Serranidae_Diplectrum_bivittatum	NA	NA	NA	NA	NA	Recent	NA	NA	NA	NA
Serranidae_Serranus_notospilus	NA	NA	NA	NA	NA	Recent	NA	NA	NA	NA
Serranidae_Serranus_phoebe	NA	NA	NA	NA	NA	Recent	NA	NA	NA	NA
Serranidae_Liopropoma_mowbrayi	NA	NA	NA	NA	NA	Recent	NA	NA	NA	NA
Serranidae_Liopropoma_rubre	NA	NA	NA	NA	NA	Recent	NA	NA	NA	NA
Serranidae_Pseudanthias_squamipinnis	NA	NA	NA	NA	NA	Recent	NA	NA	NA	NA
Serranidae_Pseudanthias_pascalus	NA	NA	NA	NA	NA	Recent	NA	NA	NA	NA
Serranidae_Odontanthias_chrysostictus	NA	NA	NA	NA	NA	Recent	NA	NA	NA	NA
Serranidae_Baldwinella_aureorubens	NA	NA	NA	NA	NA	Recent	NA	NA	NA	NA
Serranidae_Baldwinella_vivana	NA	NA	NA	NA	NA	Recent	NA	NA	NA	NA
Serranidae_Anthias_nicholsi	NA	NA	NA	NA	NA	Recent	NA	NA	NA	NA
Serranidae_Pronotogrammus_martinicensis	NA	NA	NA	NA	NA	Recent	NA	NA	NA	NA
Serranidae_Aporops_bilinearis	NA	NA	NA	NA	NA	Recent	NA	NA	NA	NA
Serranidae_Rypticus_saponaceus	NA	NA	NA	NA	NA	Recent	NA	NA	NA	NA
Serranidae_Rypticus_subbifrenatus	NA	NA	NA	NA	NA	Recent	NA	NA	NA	NA
Serranidae_Grammistops_ocellatus	NA	NA	NA	NA	NA	Recent	NA	NA	NA	NA
Serranidae_Grammistes_sexlineatus	NA	NA	NA	NA	NA	Recent	NA	NA	NA	NA
Serranidae_Hyporthodus_flavolimbatus	NA	NA	NA	NA	NA	Recent	NA	NA	NA	NA
Serranidae_Mycteroperca_bonaci_microlepis	NA	NA	NA	NA	NA	Recent	NA	NA	NA	NA
Serranidae_Epinephelus_maculatus	NA	NA	NA	NA	NA	Recent	NA	NA	NA	NA
Serranidae_Epinephelus_merra	NA	NA	NA	NA	NA	Recent	NA	NA	NA	NA
Serranidae_Aethaloperca_rogaa	NA	NA	NA	NA	NA	Recent	NA	NA	NA	NA
Serranidae_Cephalopholis_argus	NA	NA	NA	NA	NA	Recent	NA	NA	NA	NA
Serranidae_Cephalopholis_fulva	NA	NA	NA	NA	NA	Recent	NA	NA	NA	NA
Serranidae_Cephalopholis_miniata	NA	NA	NA	NA	NA	Recent	NA	NA	NA	NA
Niphonidae_Niphon_spinosus	NA	NA	NA	NA	NA	Recent	NA	NA	NA	NA
Percidae_Perca_flavescens	NA	NA	NA	NA	NA	Recent	NA	NA	NA	NA
Percidae_Sander_vitreus	NA	NA	NA	NA	NA	Recent	NA	NA	NA	NA
Percidae_Romanichthys_valsanicola	NA	NA	NA	NA	NA	Recent	NA	NA	NA	NA
Percidae_Zingel_zingel	NA	NA	NA	NA	NA	Recent	NA	NA	NA	NA
Percidae_Zingel_streber	NA	NA	NA	NA	NA	Recent	NA	NA	NA	NA
Percidae_Gymnocephalus_cernuus	NA	NA	NA	NA	NA	Recent	NA	NA	NA	NA
Percidae_Gymnocephalus_schraetser	NA	NA	NA	NA	NA	Recent	NA	NA	NA	NA
Percidae_Etheostoma_juliae	NA	NA	NA	NA	NA	Recent	NA	NA	NA	NA
Percidae_Etheostoma_vitreum	NA	NA	NA	NA	NA	Recent	NA	NA	NA	NA
Percidae_Etheostoma_zonale	NA	NA	NA	NA	NA	Recent	NA	NA	NA	NA
Percidae_Etheostoma_simoterum	NA	NA	NA	NA	NA	Recent	NA	NA	NA	NA
Percidae_Etheostoma_atripinne	NA	NA	NA	NA	NA	Recent	NA	NA	NA	NA
Percidae_Percina_caprodes	NA	NA	NA	NA	NA	Recent	NA	NA	NA	NA
Percidae_Percina_phoxocephala	NA	NA	NA	NA	NA	Recent	NA	NA	NA	NA
Percidae_Percina_nigrofasciata	NA	NA	NA	NA	NA	Recent	NA	NA	NA	NA
Percidae_Crystallaria_asprella	NA	NA	NA	NA	NA	Recent	NA	NA	NA	NA
Percidae_Ammocrypta_beanii	NA	NA	NA	NA	NA	Recent	NA	NA	NA	NA
Percidae_Ammocrypta_meridiana	NA	NA	NA	NA	NA	Recent	NA	NA	NA	NA
Percidae_Ammocrypta_pellucida	NA	NA	NA	NA	NA	Recent	NA	NA	NA	NA
Bovichtidae_Cottoperca_trigloides	NA	NA	NA	NA	NA	Recent	NA	NA	NA	NA
Pseudaphritidae_Pseudaphritis_urvillii	NA	NA	NA	NA	NA	Recent	NA	NA	NA	NA
Eleginopsidae_Eleginops_maclovinus	NA	NA	NA	NA	NA	Recent	NA	NA	NA	NA
Nototheniidae_Aethotaxis_mitopteryx	NA	NA	NA	NA	NA	Recent	NA	NA	NA	NA
Nototheniidae_Dissostichus_eleginoides	NA	NA	NA	NA	NA	Recent	NA	NA	NA	NA
Nototheniidae_Patagonotothen_tessellata	NA	NA	NA	NA	NA	Recent	NA	NA	NA	NA
Nototheniidae_Pagothenia_borchgrevinki	NA	NA	NA	NA	NA	Recent	NA	NA	NA	NA
Nototheniidae_Gobionotothen_gibberifrons	NA	NA	NA	NA	NA	Recent	NA	NA	NA	NA
Artedidraconidae_Artedidraco_orianae	NA	NA	NA	NA	NA	Recent	NA	NA	NA	NA
Artedidraconidae_Pogonophryne_barsukovi	NA	NA	NA	NA	NA	Recent	NA	NA	NA	NA
Bathydraconidae_Parachaenichthys_charcoti	NA	NA	NA	NA	NA	Recent	NA	NA	NA	NA
Channichthyidae_Chionobathyscus_dewitti	NA	NA	NA	NA	NA	Recent	NA	NA	NA	NA
Bembridae_Bembras_japonica	NA	NA	NA	NA	NA	Recent	NA	NA	NA	NA
Parabembridae_Parabembras_curtus	NA	NA	NA	NA	NA	Recent	NA	NA	NA	NA
Bembropidae_Bembrops_gobioides	NA	NA	NA	NA	NA	Recent	NA	NA	NA	NA
Bembropidae_Bembrops_anatirostris	NA	NA	NA	NA	NA	Recent	NA	NA	NA	NA
Peristediidae_Peristedion_truncatum	NA	NA	NA	NA	NA	Recent	NA	NA	NA	NA
Peristediidae_Peristedion_gracile	NA	NA	NA	NA	NA	Recent	NA	NA	NA	NA
Triglidae_Pterygotrigla_hemisticta	NA	NA	NA	NA	NA	Recent	NA	NA	NA	NA
Triglidae_Bellator_militaris	NA	NA	NA	NA	NA	Recent	NA	NA	NA	NA
Triglidae_Prionotus_evolans	NA	NA	NA	NA	NA	Recent	NA	NA	NA	NA
Triglidae_Prionotus_stephanophrys	NA	NA	NA	NA	NA	Recent	NA	NA	NA	NA
Tetrarogidae_Coccotropsis_gymnoderma	NA	NA	NA	NA	NA	Recent	NA	NA	NA	NA
Scorpaenidae_Scorpaenodes_albaiensis	NA	NA	NA	NA	NA	Recent	NA	NA	NA	NA
Scorpaenidae_Pterois_antennata	NA	NA	NA	NA	NA	Recent	NA	NA	NA	NA
Scorpaenidae_Pterois_radiata	NA	NA	NA	NA	NA	Recent	NA	NA	NA	NA
Scorpaenidae_Dendrochirus_zebra	NA	NA	NA	NA	NA	Recent	NA	NA	NA	NA
Scorpaenidae_Pterois_miles	NA	NA	NA	NA	NA	Recent	NA	NA	NA	NA
Sebastidae_Sebastolobus_alascanus	NA	NA	NA	NA	NA	Recent	NA	NA	NA	NA
Sebastidae_Adelosebastes_latens	NA	NA	NA	NA	NA	Recent	NA	NA	NA	NA
Sebastidae_Helicolenus_dactylopterus	NA	NA	NA	NA	NA	Recent	NA	NA	NA	NA
Sebastidae_Sebastes_paucispinis	NA	NA	NA	NA	NA	Recent	NA	NA	NA	NA
Sebastidae_Sebastes_jordani	NA	NA	NA	NA	NA	Recent	NA	NA	NA	NA
Sebastidae_Sebastes_aurora	NA	NA	NA	NA	NA	Recent	NA	NA	NA	NA
Sebastidae_Sebastes_diploproa	NA	NA	NA	NA	NA	Recent	NA	NA	NA	NA
Sebastidae_Sebastes_ruberrimus	NA	NA	NA	NA	NA	Recent	NA	NA	NA	NA
Sebastidae_Sebastes_fasciatus	NA	NA	NA	NA	NA	Recent	NA	NA	NA	NA
Setarchidae_Setarches_guentheri	NA	NA	NA	NA	NA	Recent	NA	NA	NA	NA
Scorpaenidae_Neomerinthe_hemingwayi	NA	NA	NA	NA	NA	Recent	NA	NA	NA	NA
Scorpaenidae_Pontinus_rathbuni	NA	NA	NA	NA	NA	Recent	NA	NA	NA	NA
Scorpaenidae_Pontinus_longispinis	NA	NA	NA	NA	NA	Recent	NA	NA	NA	NA
Scorpaenidae_Iracundus_signifer	NA	NA	NA	NA	NA	Recent	NA	NA	NA	NA
Scorpaenidae_Sebastapistes_cyanostigma	NA	NA	NA	NA	NA	Recent	NA	NA	NA	NA
Scorpaenidae_Caracanthus_maculatus	NA	NA	NA	NA	NA	Recent	NA	NA	NA	NA
Scorpaenidae_Caracanthus_unipinna	NA	NA	NA	NA	NA	Recent	NA	NA	NA	NA
Scorpaenidae_Taenianotus_triacanthus	NA	NA	NA	NA	NA	Recent	NA	NA	NA	NA
Scorpaenidae_Scorpaenopsis_longispina	NA	NA	NA	NA	NA	Recent	NA	NA	NA	NA
Scorpaenidae_Scorpaenopsis_oxycephala	NA	NA	NA	NA	NA	Recent	NA	NA	NA	NA
Scorpaenidae_Scorpaena_brasiliensis	NA	NA	NA	NA	NA	Recent	NA	NA	NA	NA
Scorpaenidae_Scorpaena_agassizii	NA	NA	NA	NA	NA	Recent	NA	NA	NA	NA
Scorpaenidae_Scorpaena_guttata	NA	NA	NA	NA	NA	Recent	NA	NA	NA	NA
Scorpaenidae_Scorpaena_dispar	NA	NA	NA	NA	NA	Recent	NA	NA	NA	NA
Platycephalidae_Rogadius_asper	NA	NA	NA	NA	NA	Recent	NA	NA	NA	NA
Platycephalidae_Sunagocia_arenicola	NA	NA	NA	NA	NA	Recent	NA	NA	NA	NA
Platycephalidae_Thysanophrys_chiltonae	NA	NA	NA	NA	NA	Recent	NA	NA	NA	NA
Hoplichthyidae_Hoplichthys_langsdorfii	NA	NA	NA	NA	NA	Recent	NA	NA	NA	NA
Hoplichthyidae_Hoplichthys_gilberti	NA	NA	NA	NA	NA	Recent	NA	NA	NA	NA
Bathymasteridae_Bathymaster_caeruleofasciatus	NA	NA	NA	NA	NA	Recent	NA	NA	NA	NA
Bathymasteridae_Bathymaster_signatus	NA	NA	NA	NA	NA	Recent	NA	NA	NA	NA
Stichaeidae_Bryozoichthys_marjorius	NA	NA	NA	NA	NA	Recent	NA	NA	NA	NA
Zoarcidae_Lycenchelys_crotalinus	NA	NA	NA	NA	NA	Recent	NA	NA	NA	NA
Zoarcidae_Bothrocara_hollandi	NA	NA	NA	NA	NA	Recent	NA	NA	NA	NA
Zoarcidae_Lycodes_diapterus	NA	NA	NA	NA	NA	Recent	NA	NA	NA	NA
Zoarcidae_Eucryphycus_californicus	NA	NA	NA	NA	NA	Recent	NA	NA	NA	NA
Zoarcidae_Lycodapus_mandibularis	NA	NA	NA	NA	NA	Recent	NA	NA	NA	NA
Zoarcidae_Bothrocara_brunneum	NA	NA	NA	NA	NA	Recent	NA	NA	NA	NA
Zoarcidae_Melanostigma_pammelas	NA	NA	NA	NA	NA	Recent	NA	NA	NA	NA
Zoarcidae_Lycodes_terraenovae	NA	NA	NA	NA	NA	Recent	NA	NA	NA	NA
Zoarcidae_Lycodes_brevipes	NA	NA	NA	NA	NA	Recent	NA	NA	NA	NA
Anarhichadidae_Anarhichas_orientalis_lupus	NA	NA	NA	NA	NA	Recent	NA	NA	NA	NA
Anarhichadidae_Anarhichas_denticulatus	NA	NA	NA	NA	NA	Recent	NA	NA	NA	NA
Pholidae_Pholis_ornata	NA	NA	NA	NA	NA	Recent	NA	NA	NA	NA
Pholidae_Pholis_crassispina	NA	NA	NA	NA	NA	Recent	NA	NA	NA	NA
Stichaeidae_Poroclinus_rothrocki	NA	NA	NA	NA	NA	Recent	NA	NA	NA	NA
Stichaeidae_Leptoclinus_maculatus	NA	NA	NA	NA	NA	Recent	NA	NA	NA	NA
Stichaeidae_Lumpenus_lampretaeformis	NA	NA	NA	NA	NA	Recent	NA	NA	NA	NA
Stichaeidae_Lumpenus_fabricii	NA	NA	NA	NA	NA	Recent	NA	NA	NA	NA
Hypoptychidae_Aulichthys_japonicus	NA	NA	NA	NA	NA	Recent	NA	NA	NA	NA
Gasterosteidae_Gasterosteus_wheatlandi	NA	NA	NA	NA	NA	Recent	NA	NA	NA	NA
Hexagrammidae_Zaniolepis_frenata	NA	NA	NA	NA	NA	Recent	NA	NA	NA	NA
Hexagrammidae_Pleurogrammus_monopterygius	NA	NA	NA	NA	NA	Recent	NA	NA	NA	NA
Hexagrammidae_Hexagrammos_lagocephalus_otakii	NA	NA	NA	NA	NA	Recent	NA	NA	NA	NA
Trichodontidae_Trichodon_trichodon	NA	NA	NA	NA	NA	Recent	NA	NA	NA	NA
Cyclopteridae_Eumicrotremus_orbis	NA	NA	NA	NA	NA	Recent	NA	NA	NA	NA
Liparidae_Liparis_gibbus	NA	NA	NA	NA	NA	Recent	NA	NA	NA	NA
Liparidae_Careproctus_rastrinus	NA	NA	NA	NA	NA	Recent	NA	NA	NA	NA
Liparidae_Careproctus_melanurus	NA	NA	NA	NA	NA	Recent	NA	NA	NA	NA
Liparidae_Rhinoliparis_barbulifer	NA	NA	NA	NA	NA	Recent	NA	NA	NA	NA
Liparidae_Paraliparis_copei	NA	NA	NA	NA	NA	Recent	NA	NA	NA	NA
Liparidae_Paraliparis_hystrix	NA	NA	NA	NA	NA	Recent	NA	NA	NA	NA
Liparidae_Paraliparis_beani	NA	NA	NA	NA	NA	Recent	NA	NA	NA	NA
Cottidae_Artediellus_uncinatus	NA	NA	NA	NA	NA	Recent	NA	NA	NA	NA
Cottidae_Scorpaenichthys_marmoratus	NA	NA	NA	NA	NA	Recent	NA	NA	NA	NA
Cottidae_Hemilepidotus_jordani	NA	NA	NA	NA	NA	Recent	NA	NA	NA	NA
Cottidae_Hemilepidotus_zapus	NA	NA	NA	NA	NA	Recent	NA	NA	NA	NA
Agonidae_Sarritor_frenatus	NA	NA	NA	NA	NA	Recent	NA	NA	NA	NA
Agonidae_Sarritor_leptorhynchus	NA	NA	NA	NA	NA	Recent	NA	NA	NA	NA
Agonidae_Aspidophoroides_monopterygius	NA	NA	NA	NA	NA	Recent	NA	NA	NA	NA
Agonidae_Stellerina_xyosterna	NA	NA	NA	NA	NA	Recent	NA	NA	NA	NA
Agonidae_Bathyagonus_alascanus	NA	NA	NA	NA	NA	Recent	NA	NA	NA	NA
Agonidae_Xeneretmus_latifrons	NA	NA	NA	NA	NA	Recent	NA	NA	NA	NA
Agonidae_Bathyagonus_pentacanthus	NA	NA	NA	NA	NA	Recent	NA	NA	NA	NA
Cottidae_Rastrinus_scutiger	NA	NA	NA	NA	NA	Recent	NA	NA	NA	NA
Cottidae_Chitonotus_pugetensis	NA	NA	NA	NA	NA	Recent	NA	NA	NA	NA
Cottidae_Icelinus_filamentosus	NA	NA	NA	NA	NA	Recent	NA	NA	NA	NA
Cottidae_Icelinus_quadriseriatus	NA	NA	NA	NA	NA	Recent	NA	NA	NA	NA
Cottidae_Gymnocanthus_galeatus	NA	NA	NA	NA	NA	Recent	NA	NA	NA	NA
Cottidae_Leptocottus_armatus	NA	NA	NA	NA	NA	Recent	NA	NA	NA	NA
Cottidae_Enophrys_taurina	NA	NA	NA	NA	NA	Recent	NA	NA	NA	NA
Cottidae_Radulinus_asprellus	NA	NA	NA	NA	NA	Recent	NA	NA	NA	NA
Cottidae_Myoxocephalus_octodecemspinosus	NA	NA	NA	NA	NA	Recent	NA	NA	NA	NA
Cottidae_Microcottus_sellaris	NA	NA	NA	NA	NA	Recent	NA	NA	NA	NA
Cottidae_Myoxocephalus_polyacanthocephalus	NA	NA	NA	NA	NA	Recent	NA	NA	NA	NA
Cottidae_Triglops_macellus	NA	NA	NA	NA	NA	Recent	NA	NA	NA	NA
Cottidae_Triglops_scepticus	NA	NA	NA	NA	NA	Recent	NA	NA	NA	NA
Psychrolutidae_Dasycottus_setiger	NA	NA	NA	NA	NA	Recent	NA	NA	NA	NA
Psychrolutidae_Malacocottus_zonurus	NA	NA	NA	NA	NA	Recent	NA	NA	NA	NA
Psychrolutidae_Cottunculus_thomsonii	NA	NA	NA	NA	NA	Recent	NA	NA	NA	NA
Ephippidae_Platax_orbicularis	NA	NA	NA	NA	NA	Recent	NA	NA	NA	NA
Ephippidae_Platax_teira	NA	NA	NA	NA	NA	Recent	NA	NA	NA	NA
Moronidae_Dicentrarchus_labrax	NA	NA	NA	NA	NA	Recent	NA	NA	NA	NA
Moronidae_Morone_saxatilis	NA	NA	NA	NA	NA	Recent	NA	NA	NA	NA
Moronidae_Morone_chrysops	NA	NA	NA	NA	NA	Recent	NA	NA	NA	NA
Moronidae_Morone_mississippiensis	NA	NA	NA	NA	NA	Recent	NA	NA	NA	NA
Moronidae_Morone_americana	NA	NA	NA	NA	NA	Recent	NA	NA	NA	NA
Datnioididae_Datnioides_microlepis	NA	NA	NA	NA	NA	Recent	NA	NA	NA	NA
Sciaenidae_Menticirrhus_saxatilis	NA	NA	NA	NA	NA	Recent	NA	NA	NA	NA
Sciaenidae_Leiostomus_xanthurus	NA	NA	NA	NA	NA	Recent	NA	NA	NA	NA
Sciaenidae_Aplodinotus_grunniens	NA	NA	NA	NA	NA	Recent	NA	NA	NA	NA
Sciaenidae_Micropogonias_undulatus	NA	NA	NA	NA	NA	Recent	NA	NA	NA	NA
Sciaenidae_Sciaenops_ocellatus	NA	NA	NA	NA	NA	Recent	NA	NA	NA	NA
Sciaenidae_Pogonias_cromis	NA	NA	NA	NA	NA	Recent	NA	NA	NA	NA
Sciaenidae_Atractoscion_nobilis	NA	NA	NA	NA	NA	Recent	NA	NA	NA	NA
Sciaenidae_Cynoscion_regalis	NA	NA	NA	NA	NA	Recent	NA	NA	NA	NA
Sciaenidae_Cynoscion_arenarius	NA	NA	NA	NA	NA	Recent	NA	NA	NA	NA
Sciaenidae_Seriphus_politus	NA	NA	NA	NA	NA	Recent	NA	NA	NA	NA
Sciaenidae_Genyonemus_lineatus	NA	NA	NA	NA	NA	Recent	NA	NA	NA	NA
Sciaenidae_Cheilotrema_saturnum	NA	NA	NA	NA	NA	Recent	NA	NA	NA	NA
Sciaenidae_Pareques_acuminatus	NA	NA	NA	NA	NA	Recent	NA	NA	NA	NA
Sciaenidae_Umbrina_coroides	NA	NA	NA	NA	NA	Recent	NA	NA	NA	NA
Sciaenidae_Pareques_umbrosus	NA	NA	NA	NA	NA	Recent	NA	NA	NA	NA
Sciaenidae_Larimus_breviceps	NA	NA	NA	NA	NA	Recent	NA	NA	NA	NA
Sciaenidae_Stellifer_lanceolatus	NA	NA	NA	NA	NA	Recent	NA	NA	NA	NA
Sciaenidae_Bairdiella_chrysoura	NA	NA	NA	NA	NA	Recent	NA	NA	NA	NA
Sciaenidae_Odontoscion_dentex	NA	NA	NA	NA	NA	Recent	NA	NA	NA	NA
Sciaenidae_Corvula_sanctaeluciae	NA	NA	NA	NA	NA	Recent	NA	NA	NA	NA
Monodactylidae_Monodactylus_argenteus	NA	NA	NA	NA	NA	Recent	NA	NA	NA	NA
Luvaridae_Luvarus_imperialis	NA	NA	NA	NA	NA	Recent	NA	NA	NA	NA
Acanthuridae_Naso_brevirostris	NA	NA	NA	NA	NA	Recent	NA	NA	NA	NA
Acanthuridae_Naso_lituratus	NA	NA	NA	NA	NA	Recent	NA	NA	NA	NA
Acanthuridae_Naso_unicornis	NA	NA	NA	NA	NA	Recent	NA	NA	NA	NA
Acanthuridae_Paracanthurus_hepatus	NA	NA	NA	NA	NA	Recent	NA	NA	NA	NA
Acanthuridae_Zebrasoma_velifer	NA	NA	NA	NA	NA	Recent	NA	NA	NA	NA
Acanthuridae_Zebrasoma_flavescens	NA	NA	NA	NA	NA	Recent	NA	NA	NA	NA
Acanthuridae_Zebrasoma_scopas	NA	NA	NA	NA	NA	Recent	NA	NA	NA	NA
Acanthuridae_Zebrasoma_rostratum	NA	NA	NA	NA	NA	Recent	NA	NA	NA	NA
Acanthuridae_Acanthurus_bahianus	NA	NA	NA	NA	NA	Recent	NA	NA	NA	NA
Acanthuridae_Ctenochaetus_striatus	NA	NA	NA	NA	NA	Recent	NA	NA	NA	NA
Acanthuridae_Ctenochaetus_strigosus	NA	NA	NA	NA	NA	Recent	NA	NA	NA	NA
Acanthuridae_Ctenochaetus_truncatus	NA	NA	NA	NA	NA	Recent	NA	NA	NA	NA
Acanthuridae_Acanthurus_guttatus	NA	NA	NA	NA	NA	Recent	NA	NA	NA	NA
Acanthuridae_Acanthurus_leucosternon	NA	NA	NA	NA	NA	Recent	NA	NA	NA	NA
Acanthuridae_Acanthurus_lineatus	NA	NA	NA	NA	NA	Recent	NA	NA	NA	NA
Pomacanthidae_Chaetodontoplus_melanosoma	NA	NA	NA	NA	NA	Recent	NA	NA	NA	NA
Pomacanthidae_Pomacanthus_imperator	NA	NA	NA	NA	NA	Recent	NA	NA	NA	NA
Pomacanthidae_Pomacanthus_zonipectus	NA	NA	NA	NA	NA	Recent	NA	NA	NA	NA
Pomacanthidae_Pomacanthus_arcuatus	NA	NA	NA	NA	NA	Recent	NA	NA	NA	NA
Pomacanthidae_Holacanthus_tricolor	NA	NA	NA	NA	NA	Recent	NA	NA	NA	NA
Pomacanthidae_Holacanthus_passer	NA	NA	NA	NA	NA	Recent	NA	NA	NA	NA
Pomacanthidae_Holacanthus_ciliaris	NA	NA	NA	NA	NA	Recent	NA	NA	NA	NA
Pomacanthidae_Pygoplites_diacanthus	NA	NA	NA	NA	NA	Recent	NA	NA	NA	NA
Pomacanthidae_Apolemichthys_trimaculatus	NA	NA	NA	NA	NA	Recent	NA	NA	NA	NA
Pomacanthidae_Centropyge_loricula	NA	NA	NA	NA	NA	Recent	NA	NA	NA	NA
Pomacanthidae_Centropyge_nox	NA	NA	NA	NA	NA	Recent	NA	NA	NA	NA
Pomacanthidae_Centropyge_bicolor	NA	NA	NA	NA	NA	Recent	NA	NA	NA	NA
Leiognathidae_Gazza_minuta	NA	NA	NA	NA	NA	Recent	NA	NA	NA	NA
Chaetodontidae_Forcipiger_flavissimus	NA	NA	NA	NA	NA	Recent	NA	NA	NA	NA
Chaetodontidae_Hemitaurichthys_polylepis	NA	NA	NA	NA	NA	Recent	NA	NA	NA	NA
Chaetodontidae_Heniochus_varius	NA	NA	NA	NA	NA	Recent	NA	NA	NA	NA
Chaetodontidae_Johnrandallia_nigrirostris	NA	NA	NA	NA	NA	Recent	NA	NA	NA	NA
Chaetodontidae_Heniochus_chrysostomus	NA	NA	NA	NA	NA	Recent	NA	NA	NA	NA
Chaetodontidae_Prognathodes_aya_aculeatus	NA	NA	NA	NA	NA	Recent	NA	NA	NA	NA
Chaetodontidae_Chaetodon_plebeius	NA	NA	NA	NA	NA	Recent	NA	NA	NA	NA
Chaetodontidae_Chaetodon_ornatissimus	NA	NA	NA	NA	NA	Recent	NA	NA	NA	NA
Chaetodontidae_Chaetodon_reticulatus	NA	NA	NA	NA	NA	Recent	NA	NA	NA	NA
Chaetodontidae_Chaetodon_auriga	NA	NA	NA	NA	NA	Recent	NA	NA	NA	NA
Chaetodontidae_Chaetodon_ocellatus	NA	NA	NA	NA	NA	Recent	NA	NA	NA	NA
Chaetodontidae_Chaetodon_striatus	NA	NA	NA	NA	NA	Recent	NA	NA	NA	NA
Chaetodontidae_Chaetodon_capistratus	NA	NA	NA	NA	NA	Recent	NA	NA	NA	NA
Emmelichthyidae_Erythrocles_scintillans	NA	NA	NA	NA	NA	Recent	NA	NA	NA	NA
Malacanthidae_Caulolatilus_princeps	NA	NA	NA	NA	NA	Recent	NA	NA	NA	NA
Malacanthidae_Caulolatilus_intermedius	NA	NA	NA	NA	NA	Recent	NA	NA	NA	NA
Haemulidae_Plectorhinchus_vittatus	NA	NA	NA	NA	NA	Recent	NA	NA	NA	NA
Haemulidae_Plectorhinchus_chaetodonoides	NA	NA	NA	NA	NA	Recent	NA	NA	NA	NA
Haemulidae_Orthopristis_chrysoptera	NA	NA	NA	NA	NA	Recent	NA	NA	NA	NA
Haemulidae_Pomadasys_corvinaeformis	NA	NA	NA	NA	NA	Recent	NA	NA	NA	NA
Haemulidae_Conodon_nobilis	NA	NA	NA	NA	NA	Recent	NA	NA	NA	NA
Haemulidae_Anisotremus_virginicus	NA	NA	NA	NA	NA	Recent	NA	NA	NA	NA
Haemulidae_Anisotremus_surinamensis	NA	NA	NA	NA	NA	Recent	NA	NA	NA	NA
Haemulidae_Xenistius_californiensis	NA	NA	NA	NA	NA	Recent	NA	NA	NA	NA
Haemulidae_Haemulon_vittatum	NA	NA	NA	NA	NA	Recent	NA	NA	NA	NA
Haemulidae_Haemulon_sciurus	NA	NA	NA	NA	NA	Recent	NA	NA	NA	NA
Haemulidae_Haemulon_plumierii	NA	NA	NA	NA	NA	Recent	NA	NA	NA	NA
Lutjanidae_Apsilus_dentatus	NA	NA	NA	NA	NA	Recent	NA	NA	NA	NA
Lutjanidae_Aprion_virescens	NA	NA	NA	NA	NA	Recent	NA	NA	NA	NA
Lutjanidae_Pristipomoides_aquilonaris	NA	NA	NA	NA	NA	Recent	NA	NA	NA	NA
Lutjanidae_Pristipomoides_auricilla	NA	NA	NA	NA	NA	Recent	NA	NA	NA	NA
Lutjanidae_Aphareus_furca	NA	NA	NA	NA	NA	Recent	NA	NA	NA	NA
Lutjanidae_Lutjanus_biguttatus	NA	NA	NA	NA	NA	Recent	NA	NA	NA	NA
Lutjanidae_Ocyurus_chrysurus	NA	NA	NA	NA	NA	Recent	NA	NA	NA	NA
Lutjanidae_Lutjanus_campechanus	NA	NA	NA	NA	NA	Recent	NA	NA	NA	NA
Lutjanidae_Lutjanus_mahogoni	NA	NA	NA	NA	NA	Recent	NA	NA	NA	NA
Lutjanidae_Rhomboplites_aurorubens	NA	NA	NA	NA	NA	Recent	NA	NA	NA	NA
Lutjanidae_Macolor_niger	NA	NA	NA	NA	NA	Recent	NA	NA	NA	NA
Caesionidae_Caesio_cuning	NA	NA	NA	NA	NA	Recent	NA	NA	NA	NA
Caesionidae_Caesio_caerulaurea_lunaris	NA	NA	NA	NA	NA	Recent	NA	NA	NA	NA
Caesionidae_Pterocaesio_tile	NA	NA	NA	NA	NA	Recent	NA	NA	NA	NA
Caesionidae_Caesio_varilineata	NA	NA	NA	NA	NA	Recent	NA	NA	NA	NA
Caesionidae_Pterocaesio_pisang	NA	NA	NA	NA	NA	Recent	NA	NA	NA	NA
Caesionidae_Caesio_teres	NA	NA	NA	NA	NA	Recent	NA	NA	NA	NA
Caesionidae_Caesio_xanthonota	NA	NA	NA	NA	NA	Recent	NA	NA	NA	NA
Callanthiidae_Grammatonotus_surugaensis	NA	NA	NA	NA	NA	Recent	NA	NA	NA	NA
Sillaginidae_Sillago_chondropus	NA	NA	NA	NA	NA	Recent	NA	NA	NA	NA
Nemipteridae_Scolopsis_frenata	NA	NA	NA	NA	NA	Recent	NA	NA	NA	NA
Nemipteridae_Scolopsis_bilineata	NA	NA	NA	NA	NA	Recent	NA	NA	NA	NA
Nemipteridae_Scolopsis_margaritifera	NA	NA	NA	NA	NA	Recent	NA	NA	NA	NA
Lethrinidae_Gymnocranius_grandoculis	NA	NA	NA	NA	NA	Recent	NA	NA	NA	NA
Lethrinidae_Monotaxis_grandoculis	NA	NA	NA	NA	NA	Recent	NA	NA	NA	NA
Lethrinidae_Lethrinus_olivaceus	NA	NA	NA	NA	NA	Recent	NA	NA	NA	NA
Lethrinidae_Lethrinus_harak	NA	NA	NA	NA	NA	Recent	NA	NA	NA	NA
Lethrinidae_Lethrinus_obsoletus	NA	NA	NA	NA	NA	Recent	NA	NA	NA	NA
Lethrinidae_Lethrinus_atkinsoni	NA	NA	NA	NA	NA	Recent	NA	NA	NA	NA
Sparidae_Pagrus_pagrus	NA	NA	NA	NA	NA	Recent	NA	NA	NA	NA
Sparidae_Argyrozona_argyrozona	NA	NA	NA	NA	NA	Recent	NA	NA	NA	NA
Sparidae_Acanthopagrus_catenula	NA	NA	NA	NA	NA	Recent	NA	NA	NA	NA
Sparidae_Sarpa_salpa	NA	NA	NA	NA	NA	Recent	NA	NA	NA	NA
Sparidae_Diplodus_capensis	NA	NA	NA	NA	NA	Recent	NA	NA	NA	NA
Sparidae_Lagodon_rhomboides	NA	NA	NA	NA	NA	Recent	NA	NA	NA	NA
Sparidae_Archosargus_probatocephalus	NA	NA	NA	NA	NA	Recent	NA	NA	NA	NA
Sparidae_Calamus_penna	NA	NA	NA	NA	NA	Recent	NA	NA	NA	NA
Sparidae_Calamus_calamus	NA	NA	NA	NA	NA	Recent	NA	NA	NA	NA
Siganidae_Siganus_argenteus	NA	NA	NA	NA	NA	Recent	NA	NA	NA	NA
Siganidae_Siganus_vulpinus	NA	NA	NA	NA	NA	Recent	NA	NA	NA	NA
Siganidae_Siganus_stellatus	NA	NA	NA	NA	NA	Recent	NA	NA	NA	NA
Siganidae_Siganus_punctatus	NA	NA	NA	NA	NA	Recent	NA	NA	NA	NA
Scatophagidae_Selenotoca_multifasciata	NA	NA	NA	NA	NA	Recent	NA	NA	NA	NA
Cepolidae_Cepola_schlegelii	NA	NA	NA	NA	NA	Recent	NA	NA	NA	NA
Cepolidae_Sphenanthias_tosaensis	NA	NA	NA	NA	NA	Recent	NA	NA	NA	NA
Priacanthidae_Pristigenys_alta	NA	NA	NA	NA	NA	Recent	NA	NA	NA	NA
Priacanthidae_Priacanthus_arenatus	NA	NA	NA	NA	NA	Recent	NA	NA	NA	NA
Caproidae_Capros_aper	NA	NA	NA	NA	NA	Recent	NA	NA	NA	NA
Lophiidae_Lophius_americanus	NA	NA	NA	NA	NA	Recent	NA	NA	NA	NA
Antennariidae_Fowlerichthys_radiosus	NA	NA	NA	NA	NA	Recent	NA	NA	NA	NA
Antennariidae_Histiophryne_cryptacanthus	NA	NA	NA	NA	NA	Recent	NA	NA	NA	NA
Antennariidae_Antennatus_nummifer	NA	NA	NA	NA	NA	Recent	NA	NA	NA	NA
Ogcocephalidae_Halieutichthys_aculeatus	NA	NA	NA	NA	NA	Recent	NA	NA	NA	NA
Ogcocephalidae_Dibranchus_tremendus	NA	NA	NA	NA	NA	Recent	NA	NA	NA	NA
Ogcocephalidae_Ogcocephalus_parvus_nasutus	NA	NA	NA	NA	NA	Recent	NA	NA	NA	NA
Ogcocephalidae_Ogcocephalus_radiatus	NA	NA	NA	NA	NA	Recent	NA	NA	NA	NA
Chaunacidae_Chaunax_stigmaeus	NA	NA	NA	NA	NA	Recent	NA	NA	NA	NA
Gigantactinidae_Gigantactis_vanhoeffeni	NA	NA	NA	NA	NA	Recent	NA	NA	NA	NA
Gigantactinidae_Gigantactis_ios	NA	NA	NA	NA	NA	Recent	NA	NA	NA	NA
Ceratiidae_Ceratias_sp	NA	NA	NA	NA	NA	Recent	NA	NA	NA	NA
Melanocetidae_Melanocetus_johnsonii	NA	NA	NA	NA	NA	Recent	NA	NA	NA	NA
Oneirodidae_Bertella_idiomorpha	NA	NA	NA	NA	NA	Recent	NA	NA	NA	NA
Oneirodidae_Oneirodes_bulbosus	NA	NA	NA	NA	NA	Recent	NA	NA	NA	NA
Triodontidae_Triodon_macropterus	NA	NA	NA	NA	NA	Recent	NA	NA	NA	NA
Triacanthodidae_Halimochirurgus_alcocki	NA	NA	NA	NA	NA	Recent	NA	NA	NA	NA
Triacanthodidae_Parahollardia_lineata	NA	NA	NA	NA	NA	Recent	NA	NA	NA	NA
Triacanthodidae_Triacanthodes_ethiops	NA	NA	NA	NA	NA	Recent	NA	NA	NA	NA
Triacanthodidae_Triacanthodes_anomalus	NA	NA	NA	NA	NA	Recent	NA	NA	NA	NA
Aracanidae_Anoplocapros_lenticularis	NA	NA	NA	NA	NA	Recent	NA	NA	NA	NA
Ostraciidae_Acanthostracion_quadricornis	NA	NA	NA	NA	NA	Recent	NA	NA	NA	NA
Tetraodontidae_Tetractenos_hamiltoni	NA	NA	NA	NA	NA	Recent	NA	NA	NA	NA
Tetraodontidae_Takifugu_rubripes	NA	NA	NA	NA	NA	Recent	NA	NA	NA	NA
Tetraodontidae_Lagocephalus_laevigatus	NA	NA	NA	NA	NA	Recent	NA	NA	NA	NA
Tetraodontidae_Sphoeroides_nephelus	NA	NA	NA	NA	NA	Recent	NA	NA	NA	NA
Tetraodontidae_Sphoeroides_maculatus	NA	NA	NA	NA	NA	Recent	NA	NA	NA	NA
Tetraodontidae_Canthigaster_jactator	NA	NA	NA	NA	NA	Recent	NA	NA	NA	NA
Tetraodontidae_Canthigaster_valentini	NA	NA	NA	NA	NA	Recent	NA	NA	NA	NA
Tetraodontidae_Arothron_hispidus	NA	NA	NA	NA	NA	Recent	NA	NA	NA	NA
Tetraodontidae_Arothron_nigropunctatus	NA	NA	NA	NA	NA	Recent	NA	NA	NA	NA
Tetraodontidae_Tetraodon_fluviatilis	NA	NA	NA	NA	NA	Recent	NA	NA	NA	NA
Tetraodontidae_Tetraodon_nigroviridis	NA	NA	NA	NA	NA	Recent	NA	NA	NA	NA
Molidae_Masturus_lanceolatus	NA	NA	NA	NA	NA	Recent	NA	NA	NA	NA
Monacanthidae_Monacanthus_ciliatus	NA	NA	NA	NA	NA	Recent	NA	NA	NA	NA
Monacanthidae_Amanses_scopas	NA	NA	NA	NA	NA	Recent	NA	NA	NA	NA
Monacanthidae_Cantherhines_pardalis_pullus	NA	NA	NA	NA	NA	Recent	NA	NA	NA	NA
Monacanthidae_Oxymonacanthus_longirostris	NA	NA	NA	NA	NA	Recent	NA	NA	NA	NA
Monacanthidae_Paraluteres_prionurus	NA	NA	NA	NA	NA	Recent	NA	NA	NA	NA
Monacanthidae_Pervagor_janthinosoma	NA	NA	NA	NA	NA	Recent	NA	NA	NA	NA
Monacanthidae_Acreichthys_tomentosus	NA	NA	NA	NA	NA	Recent	NA	NA	NA	NA
Monacanthidae_Pervagor_nigrolineatus	NA	NA	NA	NA	NA	Recent	NA	NA	NA	NA
Balistidae_Pseudobalistes_flavimarginatus	NA	NA	NA	NA	NA	Recent	NA	NA	NA	NA
Balistidae_Xanthichthys_auromarginatus	NA	NA	NA	NA	NA	Recent	NA	NA	NA	NA
Balistidae_Balistapus_undulatus	NA	NA	NA	NA	NA	Recent	NA	NA	NA	NA
Balistidae_Balistoides_conspicillum	NA	NA	NA	NA	NA	Recent	NA	NA	NA	NA
Balistidae_Melichthys_niger	NA	NA	NA	NA	NA	Recent	NA	NA	NA	NA
Balistidae_Melichthys_indicus	NA	NA	NA	NA	NA	Recent	NA	NA	NA	NA
Balistidae_Pseudobalistes_fuscus	NA	NA	NA	NA	NA	Recent	NA	NA	NA	NA
Balistidae_Balistes_capriscus	NA	NA	NA	NA	NA	Recent	NA	NA	NA	NA
Balistidae_Canthidermis_maculata	NA	NA	NA	NA	NA	Recent	NA	NA	NA	NA
Balistidae_Abalistes_stellatus	NA	NA	NA	NA	NA	Recent	NA	NA	NA	NA
Balistidae_Sufflamen_chrysopterum	NA	NA	NA	NA	NA	Recent	NA	NA	NA	NA
Balistidae_Rhinecanthus_verrucosus	NA	NA	NA	NA	NA	Recent	NA	NA	NA	NA
Balistidae_Rhinecanthus_assasi	NA	NA	NA	NA	NA	Recent	NA	NA	NA	NA
Balistidae_Rhinecanthus_aculeatus	NA	NA	NA	NA	NA	Recent	NA	NA	NA	NA
